# Supplementary material for: Proteomic Comparison of Ivermectin Sensitive and Resistant Staphylococcus aureus Clinical Isolates Reveals Key Efflux Pumps as Possible Resistance Determinants
Source: Antibiotics (Basel). 2022 Jun 2;11(6):759. doi: 10.3390/antibiotics11060759 (PMC9219645; doi:10.3390/antibiotics11060759)
Supplement: Supplementary file 1 [file antibiotics-11-00759-s001.zip]

Archive with 1 entries (1 files):
- antibiotics-1712070-supplementary.xlsx
