# Supplementary material for: Proteomic Comparison of Ivermectin Sensitive and Resistant Staphylococcus aureus Clinical Isolates Reveals Key Efflux Pumps as Possible Resistance Determinants
Source: Antibiotics (Basel). 2022 Jun 2;11(6):759. doi: 10.3390/antibiotics11060759 (PMC9219645; doi:10.3390/antibiotics11060759)
Supplement: Supplementary file 1 [file antibiotics-11-00759-s001.zip › antibiotics-1712070-supplementary.xlsx]

## Sheet: O9 and O20
	Proteins identified and quantified in samples O9 and O20
Accession	Description	Ratio (O20/)09)
A0A077UVB6	50S ribosomal protein L19 OS=Staphylococcus aureus GN=rplS PE=3 SV=1	555.26		Legend
W8U5T9	DNA-binding protein OS=Staphylococcus aureus GN=hbs PE=3 SV=1	169.095			Upregulated
Q83TG5	Lipoprotein OS=Staphylococcus aureus GN=ERS072738_00263 PE=4 SV=1	99.5794			Downregulated
W8TV96	Foldase protein PrsA OS=Staphylococcus aureus GN=prsA PE=3 SV=1	59.2211
W8U952	ATP synthase epsilon chain OS=Staphylococcus aureus GN=atpC PE=3 SV=1	43.8974
W8UWZ6	General stress protein-like protein OS=Staphylococcus aureus GN=ytxG PE=4 SV=1	25.8037
A0A077VLK9	ATP synthase subunit b OS=Staphylococcus aureus GN=atpF PE=3 SV=1	22.7192
W8TRH2	HTH-type transcriptional regulator MgrA OS=Staphylococcus aureus GN=mgrA PE=4 SV=1	20.5019
A0A0K7WN01	Xanthine phosphoribosyltransferase OS=Staphylococcus aureus GN=xpt PE=3 SV=1	18.9609
A0A0D6H514	DEAD-box ATP-dependent RNA helicase CshB OS=Staphylococcus aureus GN=cshB PE=3 SV=1	18.5446
W8TUP1	ATP synthase gamma chain OS=Staphylococcus aureus GN=atpG PE=3 SV=1	18.2205
W8TNQ9	ABC transporter substrate-binding protein OS=Staphylococcus aureus GN=psaA PE=1 SV=1	17.9737
A0A077VGP3	3-oxoacyl-[acyl-carrier protein] reductase OS=Staphylococcus aureus GN=fabG_2 PE=4 SV=1	17.1825
H9BRP8	Accessory regulator A OS=Staphylococcus aureus GN=sarA PE=3 SV=1	17.1062
W8TUE6	50S ribosomal protein L13 OS=Staphylococcus aureus GN=rplM PE=3 SV=1	16.4774
A0A0Z0RZ53	Succinate--CoA ligase [ADP-forming] subunit alpha OS=Staphylococcus aureus GN=sucD PE=3 SV=1	15.5607
W8UAN0	Nucleoside diphosphate kinase OS=Staphylococcus aureus GN=ndk PE=3 SV=1	15.3458
W8UYD8	General stress protein, Gls24 family OS=Staphylococcus aureus GN=yloU PE=4 SV=1	13.8413
A0A131K1E3	Lipase OS=Staphylococcus aureus GN=lipA_3 PE=4 SV=1	12.5
W8UYK2	Succinate dehydrogenase iron-sulfur protein OS=Staphylococcus aureus GN=sdhB_2 PE=4 SV=1	11.7458
A0A077UKT2	Veg protein OS=Staphylococcus aureus GN=veg PE=4 SV=1	11.5681
A0A0Y9R379	Uncharacterised protein OS=Staphylococcus aureus GN=ERS072738_00289 PE=4 SV=1	10.7768
A0A077UKI3	Nucleoid-associated protein A4U86_11460 OS=Staphylococcus aureus GN=yaaK PE=3 SV=1	10.7429
H9BRP7	HTH-type transcriptional regulator SarR OS=Staphylococcus aureus GN=sarR PE=3 SV=1	10.7429
W8TUB4	50S ribosomal protein L23 OS=Staphylococcus aureus GN=rplW PE=3 SV=1	10.506
W8TRT9	Elongation factor Tu OS=Staphylococcus aureus GN=tufA PE=3 SV=1	9.89589
A0A0D6WE47	Isocitrate dehydrogenase [NADP] OS=Staphylococcus aureus GN=citC PE=4 SV=1	9.48031
W8URN4	Dihydrolipoyl dehydrogenase OS=Staphylococcus aureus GN=pdhD PE=4 SV=1	9.44508
A0A131HRM2	Putative secretion system component EssB/YukC OS=Staphylococcus aureus GN=essB PE=4 SV=1	9.42708
W8UA21	Serine protease Do-like HtrB OS=Staphylococcus aureus GN=degP PE=4 SV=1	9.14671
W8U414	Heme ABC type transporter HtsABC, heme-binding protein OS=Staphylococcus aureus GN=yhfQ_1 PE=4 SV=1	9.07284
A0A077UU26	30S ribosomal protein S3 OS=Staphylococcus aureus GN=rpsC PE=3 SV=1	8.90547
W8U8T8	30S ribosomal protein S8 OS=Staphylococcus aureus GN=rpsH PE=3 SV=1	8.86683
W8TSQ5	Catabolite control protein A OS=Staphylococcus aureus GN=ccpA PE=4 SV=1	8.55209
Q93UU8	Gamma-hemolysin component B OS=Staphylococcus aureus GN=lukNF PE=4 SV=1	8.28682
W8TNP4	PTS mannnose transporter subunit IIA OS=Staphylococcus aureus GN=dhaM PE=4 SV=1	7.78205
W8UAZ9	UPF0154 protein BN1321_250035 OS=Staphylococcus aureus GN=BN1321_250035 PE=3 SV=1	7.78205
X5EKK9	Proline dehydrogenase (Proline oxidase) OS=Staphylococcus aureus GN=fadM PE=4 SV=1	7.49087
D3K2U9	Serine hydroxymethyltransferase OS=Staphylococcus aureus GN=glyA PE=3 SV=2	7.30272
A0A0Y9BZZ0	YbbR-like family protein OS=Staphylococcus aureus GN=ERS074020_01846 PE=4 SV=1	6.85812
W8UWN3	UPF0342 protein A4U86_12675 OS=Staphylococcus aureus GN=yheA PE=3 SV=1	6.85812
W8UBK2	Succinate dehydrogenase (Flavoprotein subunit) OS=Staphylococcus aureus GN=sdhA PE=4 SV=1	6.77328
W8UX71	Component of the preprotein translocase OS=Staphylococcus aureus GN=yrbF PE=4 SV=1	6.62405
A0A0Y8ZKA5	Molybdate-binding protein OS=Staphylococcus aureus GN=modA PE=4 SV=1	6.58974
W8UT44	Membrane protein OS=Staphylococcus aureus GN=pilT PE=4 SV=1	6.58824
A0A068DV34	Putative iron(III) dicitrate transporter binding lipoprotein OS=Staphylococcus aureus GN=yfiY PE=4 SV=1	6.31133
W8TMQ6	AA3-600 quinol oxidase subunit II OS=Staphylococcus aureus GN=qoxA PE=4 SV=1	6.30378
W8U3P2	Esterase OS=Staphylococcus aureus GN=mlhB_1 PE=4 SV=1	6.28617
W8UW00	ATP synthase subunit beta OS=Staphylococcus aureus GN=atpD PE=3 SV=1	6.16493
A0A0D6GSN2	Glycerol-3-phosphate dehydrogenase OS=Staphylococcus aureus GN=glpD PE=3 SV=1	6.00062
A0A0D6GV05	Hydroxymethylglutaryl-CoA synthase OS=Staphylococcus aureus GN=mvaS PE=4 SV=1	5.91234
A0A0E7MX78	UDP-N-acetylmuramoyl-L-alanyl-D-glutamate--L-lysine ligase OS=Staphylococcus aureus GN=murE PE=3 SV=1	5.84416
W8U9H5	Membrane protein OS=Staphylococcus aureus GN=ERS072738_02131 PE=4 SV=1	5.83784
W8TT57	Superoxide dismutase OS=Staphylococcus aureus GN=sodA PE=3 SV=1	5.77647
W8UX29	Pyruvate kinase OS=Staphylococcus aureus GN=pykA PE=3 SV=1	5.74482
X5E332	Bifunctional protein FolD OS=Staphylococcus aureus GN=folD PE=3 SV=1	5.67455
A0A077UL47	50S ribosomal protein L35 OS=Staphylococcus aureus GN=rpmI PE=3 SV=1	5.64086
W8TMQ1	Phosphoribosylaminoimidazole-succinocarboxamide synthase OS=Staphylococcus aureus GN=purC PE=3 SV=1	5.57478
A0A0D6GB61	GMP synthase [glutamine-hydrolyzing] OS=Staphylococcus aureus GN=guaA PE=3 SV=1	5.55784
H6UH58	Glucokinase OS=Staphylococcus aureus GN=glcK PE=4 SV=1	5.54274
A0A0D3QAW4	Putative ATP-dependent Clp protease ATP-binding subunit ClpE OS=Staphylococcus aureus GN=clpL PE=4 SV=1	5.50943
A0A0K7UQP6	30S ribosomal protein S9 OS=Staphylococcus aureus GN=rpsI PE=3 SV=1	5.50361
W8U485	Membrane protein insertase YidC OS=Staphylococcus aureus GN=oxaI PE=3 SV=1	5.37326
A0A0Z4HGR4	Glutamine--fructose-6-phosphate aminotransferase [isomerizing] OS=Staphylococcus aureus GN=glmS PE=3 SV=1	5.31731
A0A0D6HK08	Putative pyruvate, phosphate dikinase regulatory protein OS=Staphylococcus aureus GN=yqfL PE=3 SV=1	5.20359
A0A131JUN2	Ribokinase OS=Staphylococcus aureus GN=rbsK PE=3 SV=1	5.09573
W8TU08	Riboflavin biosynthesis protein OS=Staphylococcus aureus GN=ribC PE=3 SV=1	5.00813
B0FYY0	Glyceraldehyde-3-phosphate dehydrogenase OS=Staphylococcus aureus GN=gapC PE=3 SV=1	4.97585
X5DXE1	Glyoxylate reductase / Glyoxylate reductase / Hydroxypyruvate reductase OS=Staphylococcus aureus GN=ERS072738_00654 PE=3 SV=1	4.97585
A0A0D6HSH9	Putative cysteine ligase BshC OS=Staphylococcus aureus GN=bshC PE=3 SV=1	4.95862
W8UA89	Protein translocase subunit SecD OS=Staphylococcus aureus GN=secD PE=3 SV=1	4.85112
A0A0Y8ZHM6	Protein translocase subunit SecY OS=Staphylococcus aureus GN=secY PE=3 SV=1	4.83721
A0A068A8X3	Probable glycine dehydrogenase (decarboxylating) subunit 1 OS=Staphylococcus aureus GN=gcvPA PE=3 SV=1	4.82507
A0A077ULD8	UPF0365 protein A4U86_07600 OS=Staphylococcus aureus GN=yqfA PE=3 SV=1	4.80616
A0A0Y9BUL0	ABC transporter, periplasmic spermidine putrescine-binding protein potD OS=Staphylococcus aureus GN=potD PE=4 SV=1	4.75
W8U5G0	Arsenate reductase OS=Staphylococcus aureus GN=spxA_2 PE=3 SV=1	4.74034
A0A0Z2MIW7	Histidinol-phosphate aminotransferase OS=Staphylococcus aureus GN=hisC_2 PE=3 SV=1	4.72727
A0A0Z0R7J1	Chaperone protein DnaK OS=Staphylococcus aureus GN=dnaK PE=2 SV=1	4.72231
A0A0E8JWI2	Staphopain A OS=Staphylococcus aureus GN=sspP PE=4 SV=1	4.68421
W8U7S8	Probable malate:quinone oxidoreductase OS=Staphylococcus aureus GN=mqo2 PE=3 SV=1	4.673
A0A0B6XQ09	Phage major capsid protein OS=Staphylococcus aureus GN=ERS072738_02810 PE=4 SV=1	4.63542
W8UX05	Tyrosine--tRNA ligase OS=Staphylococcus aureus GN=tyrS PE=3 SV=1	4.63542
W8UB14	Homoserine dehydrogenase OS=Staphylococcus aureus GN=hom PE=1 SV=1	4.63366
W8U4L6	Extracellular adherence protein of broad specificity Eap/Map OS=Staphylococcus aureus GN=mapW_1 PE=4 SV=1	4.61966
A0A0Y9B4E0	Cell division protein FtsA OS=Staphylococcus aureus GN=ftsA PE=3 SV=1	4.58404
X5E0B5	ABC transporter, permease protein OS=Staphylococcus aureus GN=artQ PE=3 SV=1	4.56989
A0A131K5I5	YycH protein OS=Staphylococcus aureus GN=yycH PE=4 SV=1	4.56989
A0A077W0Q6	L-lactate dehydrogenase OS=Staphylococcus aureus GN=ldh2 PE=3 SV=1	4.51435
A0A0D3Q4U0	DNA repair protein RadA OS=Staphylococcus aureus GN=radA PE=3 SV=1	4.51415
A0A0D6GYU0	Gamma-hemolysin component A OS=Staphylococcus aureus GN=hlgA PE=4 SV=1	4.51142
A0A0Z0SZE4	Phage protein OS=Staphylococcus aureus GN=ERS072738_02219 PE=4 SV=1	4.4875
A0A0Y9Q1L5	Ribonuclease Y OS=Staphylococcus aureus GN=rny PE=3 SV=1	4.44074
A0A0D3Q935	Exported protein OS=Staphylococcus aureus GN=ERS072738_01508 PE=4 SV=1	4.35556
A0A0U1MKL9	Mannosyl-glycoendo-beta-N-acetylglucosaminidase family protein OS=Staphylococcus aureus GN=atl_4 PE=4 SV=1	4.34483
A0A113YWU4	DNA topoisomerase 4 subunit A OS=Staphylococcus aureus GN=parC PE=3 SV=1	4.3125
A0A0D6HFE6	Telomeric repeat-binding factor 2 family protein OS=Staphylococcus aureus GN=ERS072738_02772 PE=4 SV=1	4.2117
W8U368	GTP pyrophosphokinase OS=Staphylococcus aureus GN=ywaC PE=4 SV=1	4.2117
W8TZY6	Putative 2-oxoisovalerate dehydrogenase subunit beta OS=Staphylococcus aureus GN=pdhB PE=4 SV=1	4.18326
A0A0B6XQJ9	Phage protein OS=Staphylococcus aureus GN=ERS072738_02814 PE=4 SV=1	4.13496
A0A123BUB8	10 kDa chaperonin OS=Staphylococcus aureus GN=groES PE=3 SV=1	4.13496
A0A077VKY0	Arginine repressor OS=Staphylococcus aureus GN=argR_2 PE=3 SV=1	4.10479
Q7BWD1	Beta-lactamase repressor OS=Staphylococcus aureus GN=blaI PE=4 SV=1	4.10479
W8UW04	YwpF protein OS=Staphylococcus aureus GN=ywpF PE=4 SV=1	4.10479
A0A0B4NAS5	30S ribosomal protein S1 OS=Staphylococcus aureus GN=rpsA PE=4 SV=1	4.05975
W0G6J3	Alkaline shock protein 23 (Fragment) OS=Staphylococcus aureus GN=asp23 PE=4 SV=1	4.00607
Q9L8I5	Replication-associated protein OS=Staphylococcus aureus GN=orf256 PE=4 SV=1	3.95205
W8UVT0	Uncharacterised protein OS=Staphylococcus aureus GN=ERS072738_00769 PE=4 SV=1	3.95205
W8U8D2	Uncharacterised protein OS=Staphylococcus aureus GN=ERS072738_00575 PE=4 SV=1	3.88323
X5EMJ0	ABC transporter, ATP-binding protein OS=Staphylococcus aureus GN=modC PE=4 SV=1	3.8417
A0A0Y9CS86	Phage protein OS=Staphylococcus aureus GN=ERS072738_02234 PE=4 SV=1	3.8417
O05155	Glycerol-3-phosphate cytidylyltransferase OS=Staphylococcus aureus GN=tagD PE=1 SV=1	3.8417
W8TW76	Demethylmenaquinone methyltransferase OS=Staphylococcus aureus GN=ubiF PE=3 SV=1	3.80601
A0A077VL70	HTH-type transcriptional regulator CymR OS=Staphylococcus aureus GN=iscR PE=4 SV=1	3.78183
A0A0D6HCB3	Aminotransferase, class I/II OS=Staphylococcus aureus GN=aspC PE=4 SV=1	3.70721
A0A0E8G8A7	Pyruvate carboxylase OS=Staphylococcus aureus GN=cfiB_2 PE=4 SV=1	3.69882
W8TRT0	D-alanine--D-alanine ligase OS=Staphylococcus aureus GN=ddl PE=3 SV=1	3.66102
X5EIQ4	Dihydroxyacetone kinase OS=Staphylococcus aureus GN=dhaL PE=4 SV=1	3.64554
A0A077UG91	50S ribosomal protein L17 OS=Staphylococcus aureus GN=rplQ PE=3 SV=1	3.63033
A0A0D6HIR7	Putative tRNA-m1A22 methylase OS=Staphylococcus aureus GN=trmK PE=4 SV=1	3.6134
Q9S674	Poly(Glycerophosphate chain) D-alanine transfer protein DltD OS=Staphylococcus aureus GN=dltD PE=4 SV=1	3.6134
A0A0D6HT57	Glycerophosphodiester phosphodiesterase family protein OS=Staphylococcus aureus GN=ugpQ_2 PE=4 SV=1	3.60925
A0A0Y9AUF9	Capsular polysaccharide synthesis enzyme OS=Staphylococcus aureus GN=capB PE=4 SV=1	3.56425
W8U3X2	50S ribosomal protein L6 OS=Staphylococcus aureus GN=rplF PE=3 SV=1	3.53415
A0A113Y0G5	Polysaccharide deacetylase OS=Staphylococcus aureus GN=icaB PE=4 SV=1	3.5241
A0A122LV46	Probable cell wall amidase lytH OS=Staphylococcus aureus GN=lytH PE=3 SV=1	3.5241
A8VFC4	Uncharacterised protein OS=Staphylococcus aureus GN=BN1321_570003 PE=4 SV=1	3.5241
A0A0D6HVX5	Phosphoribosylformylglycinamidine synthase subunit PurL OS=Staphylococcus aureus GN=purL PE=3 SV=1	3.50857
A0A0Y9C369	ATP synthase subunit alpha OS=Staphylococcus aureus GN=atpA PE=3 SV=1	3.48658
A0A131J455	Phosphonates import ATP-binding protein PhnC OS=Staphylococcus aureus GN=phnC PE=3 SV=1	3.48387
P95844	RNA polymerase sigma factor OS=Staphylococcus aureus GN=sigB PE=3 SV=1	3.48387
W8U657	DNA polymerase IV OS=Staphylococcus aureus GN=umuC PE=3 SV=1	3.48387
A0A0Z4DC19	Trans-enoyl-CoA reductase family OS=Staphylococcus aureus GN=ERS072738_00120 PE=4 SV=1	3.44118
W8UXM3	GTPase Der OS=Staphylococcus aureus GN=der PE=3 SV=1	3.44017
A0A0Y9W100	Glyceraldehyde-3-phosphate dehydrogenase OS=Staphylococcus aureus GN=gapA2 PE=3 SV=1	3.4118
A0A166PKG0	tRNA uridine 5-carboxymethylaminomethyl modification enzyme MnmG OS=Staphylococcus aureus GN=mnmG PE=3 SV=1	3.4
A0A0Y9BYT1	Membrane spanning protein OS=Staphylococcus aureus GN=ERS074020_01843 PE=4 SV=1	3.39535
W8TSY7	Aspartate--tRNA ligase OS=Staphylococcus aureus GN=aspS PE=3 SV=1	3.375
A0A0D6G3C7	Two-component sensor histidine kinase BceS OS=Staphylococcus aureus GN=bceS PE=4 SV=1	3.35455
A0A0D6G4V3	Glycosyl transferase OS=Staphylococcus aureus GN=tagX PE=4 SV=1	3.35455
A0A0D6HEP1	Uroporphyrinogen decarboxylase OS=Staphylococcus aureus GN=hemE PE=3 SV=1	3.35455
A0A0Y9U333	PBSX family phage terminase large subunit OS=Staphylococcus aureus GN=ERS074020_01712 PE=4 SV=1	3.35455
W8U5P7	HPr kinase/phosphorylase OS=Staphylococcus aureus GN=hprK PE=3 SV=1	3.35455
W8TS62	Probable manganese-dependent inorganic pyrophosphatase OS=Staphylococcus aureus GN=ppaC PE=3 SV=1	3.33533
A0A0D6GYZ4	Carboxylic ester hydrolase OS=Staphylococcus aureus GN=pnbA PE=3 SV=1	3.33333
A0A077VQY6	Universal stress protein OS=Staphylococcus aureus GN=BN1321_260342 PE=3 SV=1	3.31069
A0A0D6HDA2	Mur ligase middle domain protein OS=Staphylococcus aureus GN=ERS072738_02095 PE=4 SV=1	3.30713
A0A113K4A4	Pyrimidine-nucleoside phosphorylase OS=Staphylococcus aureus GN=pdp PE=3 SV=1	3.28805
A0A068A8Z0	Protein GrpE OS=Staphylococcus aureus GN=grpE PE=3 SV=1	3.28021
A0A133QAD4	DNA repair protein RadC OS=Staphylococcus aureus GN=ERS072738_01447 PE=3 SV=1	3.28021
X5DST2	Siderophore-mediated iron transport protein OS=Staphylococcus aureus GN=ERS072738_01293 PE=4 SV=1	3.28021
B6V378	Integrase core domain-containing protein OS=Staphylococcus aureus GN=tnsB PE=4 SV=1	3.25581
A0A0D6HUM7	Phosphoribosylformylglycinamidine cyclo-ligase OS=Staphylococcus aureus GN=purM PE=3 SV=1	3.25359
A0A0D6GX94	Na+/H+ antiporter OS=Staphylococcus aureus GN=nhaK_2 PE=4 SV=1	3.24096
A0A0Z4JXN3	Tail fiber protein OS=Staphylococcus aureus GN=ERS072738_02600 PE=4 SV=1	3.23611
W8U6M1	Probable dual-specificity RNA methyltransferase RlmN OS=Staphylococcus aureus GN=rlmN PE=3 SV=1	3.18895
A0A0D6HQ28	DNA mismatch repair protein MutL OS=Staphylococcus aureus GN=mutL PE=3 SV=1	3.17241
W8U069	Putative dithiol-disulfide isomerase OS=Staphylococcus aureus GN=BN1321_210006 PE=4 SV=1	3.15569
A0A0D6H9G0	Lytic regulatory protein OS=Staphylococcus aureus GN=ERS072738_01901 PE=4 SV=1	3.11254
W8U1E4	ATP-dependent Clp protease ATP-binding subunit ClpC OS=Staphylococcus aureus GN=clpC PE=3 SV=1	3.11254
A0A0Z4I783	60 kDa chaperonin OS=Staphylococcus aureus GN=groL PE=3 SV=1	3.08753
Q7BWD2	Beta-lactamase OS=Staphylococcus aureus GN=blaZ PE=3 SV=1	3.04015
X5EJK5	33 kDa chaperonin OS=Staphylococcus aureus GN=hslO PE=3 SV=1	3.04015
A0A0Y9QEI6	Immunodominant staphylococcal antigen A OS=Staphylococcus aureus GN=isaA PE=4 SV=1	3.01912
W8UVN7	50S ribosomal protein L30 OS=Staphylococcus aureus GN=rpmD PE=3 SV=1	3.01912
A0A077UDU1	30S ribosomal protein S2 OS=Staphylococcus aureus GN=rpsB PE=3 SV=1	3.01116
A0A0D6HVU2	Signal peptidase I OS=Staphylococcus aureus GN=spsB PE=3 SV=1	2.97004
X5E188	Glutamate-1-semialdehyde 2,1-aminomutase OS=Staphylococcus aureus GN=gsaB PE=3 SV=1	2.95279
A0A077UUA0	50S ribosomal protein L14 OS=Staphylococcus aureus GN=rplN PE=3 SV=1	2.93168
A0A0D6H967	Phosphoglucosamine mutase OS=Staphylococcus aureus GN=glmM PE=3 SV=1	2.9297
X5DWU5	GMP reductase OS=Staphylococcus aureus GN=guaC PE=3 SV=1	2.92954
A0A0Y9B2W5	16S rRNA (cytosine(967)-C(5))-methyltransferase OS=Staphylococcus aureus GN=rsmB PE=3 SV=1	2.87113
A0A0D6HBZ8	CamS sex pheromone family protein OS=Staphylococcus aureus GN=ERS072738_02106 PE=4 SV=1	2.86824
A0A0Y8YTG1	Glucose-6-phosphate isomerase OS=Staphylococcus aureus GN=pgi PE=3 SV=1	2.86824
Q9EV35	Diaminopimelate decarboxylase OS=Staphylococcus aureus GN=lysA PE=3 SV=1	2.84591
W8TRE7	ABC transporter, substrate-binding protein, QAT family OS=Staphylococcus aureus GN=opuCC_1 PE=3 SV=1	2.78877
W8UXJ4	Glucose-6-phosphate 1-dehydrogenase OS=Staphylococcus aureus GN=zwf PE=3 SV=1	2.78877
A0A0D6HJB1	Single-stranded-DNA-specific exonuclease RecJ OS=Staphylococcus aureus GN=recJ PE=4 SV=1	2.78
A0A077W1J5	50S ribosomal protein L29 OS=Staphylococcus aureus GN=rpmC PE=3 SV=1	2.77892
A0A143KBW3	tRNA modification GTPase MnmE OS=Staphylococcus aureus GN=mnmE PE=3 SV=1	2.77857
A0A0D6HAP8	Potassium-transporting ATPase ATP-binding subunit OS=Staphylococcus aureus GN=kdpB PE=3 SV=1	2.74419
W8TZZ0	Ribonuclease J OS=Staphylococcus aureus GN=rnjA PE=3 SV=1	2.74161
A0A0C6EXQ0	Putative primase OS=Staphylococcus aureus GN=ERS072738_02574 PE=4 SV=1	2.7377
A0A077UNE0	50S ribosomal protein L1 OS=Staphylococcus aureus GN=rplA PE=3 SV=1	2.73225
A0A0P0D5K6	PBP2a OS=Staphylococcus aureus GN=mecA PE=4 SV=1	2.71681
A0A077V0P8	30S ribosomal protein S19 OS=Staphylococcus aureus GN=rpsS PE=3 SV=1	2.68871
A0A068A3A2	3-ketoacyl-CoA thiolase; Acetyl-CoA acetyltransferase OS=Staphylococcus aureus GN=ERS072738_02036 PE=3 SV=1	2.67244
Q99VY2	Manganese ABC transporter, ATP-binding protein SitB OS=Staphylococcus aureus GN=mntA PE=4 SV=1	2.63793
A0A0Y9B2D4	Serine/threonine protein kinase PrkC, regulator of stationary phase OS=Staphylococcus aureus GN=prkC PE=4 SV=1	2.6234
A0A0Y9D3W6	Putative lipoprotein OS=Staphylococcus aureus GN=ERS074020_02507 PE=3 SV=1	2.6234
W8UT26	Elongation factor G OS=Staphylococcus aureus GN=fusA PE=3 SV=1	2.6146
A0A131I335	ABC transporter ATP-binding protein OS=Staphylococcus aureus GN=yheS_2 PE=4 SV=1	2.58996
A0A077UQ54	Two-component response regulator OS=Staphylococcus aureus GN=vicR PE=4 SV=1	2.58462
W8TN94	CsbD-like family protein OS=Staphylococcus aureus GN=BN1321_180064 PE=3 SV=1	2.58462
A0A077UKD6	30S ribosomal protein S11 OS=Staphylococcus aureus GN=rpsK PE=3 SV=1	2.5824
W8U6D4	LacI family transcriptional regulator OS=Staphylococcus aureus GN=purR PE=4 SV=1	2.53889
W8UA28	Septation ring formation regulator EzrA OS=Staphylococcus aureus GN=ezrA PE=3 SV=1	2.51519
A0A0D6G9C9	TrmH family tRNA/rRNA methyltransferase YacO OS=Staphylococcus aureus GN=ERS072738_00449 PE=3 SV=1	2.50299
A0A077V0R6	5-bromo-4-chloroindolyl phosphate hydrolysis protein OS=Staphylococcus aureus GN=BN1321_260045 PE=4 SV=1	2.46581
W8UXT9	Glyoxalase OS=Staphylococcus aureus GN=ERS072738_02152 PE=4 SV=1	2.46581
A0A0D6WBZ7	Secretory antigen OS=Staphylococcus aureus GN=ssaA2_1 PE=4 SV=1	2.45606
B5LV58	Cell division protein FtsZ OS=Staphylococcus aureus GN=ftsZ PE=3 SV=1	2.45584
X5EHJ0	Asparagine--tRNA ligase OS=Staphylococcus aureus GN=asnS PE=3 SV=1	2.45321
A0A077VXX8	Lipoyl synthase OS=Staphylococcus aureus GN=lipA_2 PE=3 SV=1	2.44064
A0A0D6WE64	Trigger factor OS=Staphylococcus aureus GN=tig PE=3 SV=1	2.43985
W8TWV3	Methylenetetrahydrofolate--tRNA-(uracil-5-)-methyltransferase TrmFO OS=Staphylococcus aureus GN=gid PE=3 SV=1	2.42588
X5E2V5	N-acetylneuraminate lyase OS=Staphylococcus aureus GN=nanA PE=3 SV=1	2.42588
X5EKR3	Lipoate--protein ligase OS=Staphylococcus aureus GN=lplJ_1 PE=4 SV=1	2.42588
W8UYB9	Succinate--CoA ligase [ADP-forming] subunit beta OS=Staphylococcus aureus GN=sucC PE=3 SV=1	2.42164
A0A0C2LJX4	Phage protein OS=Staphylococcus aureus GN=BN1326_60024 PE=4 SV=1	2.39332
A0A113QMZ7	Membrane protein OS=Staphylococcus aureus GN=ERS072738_00478 PE=4 SV=1	2.39332
A0A113YTZ3	DNA-cytosine methyltransferase OS=Staphylococcus aureus GN=hhaIM PE=3 SV=1	2.39332
A0A122EQF8	Phi PV83 orf 10-like protein OS=Staphylococcus aureus GN=ERS074020_01082 PE=4 SV=1	2.39332
B6V384	Lipoprotein, putative OS=Staphylococcus aureus GN=ERS072738_01166 PE=4 SV=1	2.39332
Q6PST7	CidC OS=Staphylococcus aureus GN=cidC PE=3 SV=1	2.39332
W8UXN8	MazG nucleotide pyrophosphohydrolase OS=Staphylococcus aureus GN=ypjD PE=4 SV=1	2.39332
X5E500	Lactose phosphotransferase system repressor OS=Staphylococcus aureus GN=lacR PE=4 SV=1	2.39332
A0A0B4NAE1	UvrABC system protein A OS=Staphylococcus aureus GN=uvrA PE=3 SV=1	2.38583
X5EID1	Phosphoribosylformylglycinamidine synthase subunit PurQ OS=Staphylococcus aureus GN=purQ PE=3 SV=1	2.38118
A0A0C6DXB6	Int protein OS=Staphylococcus aureus GN=int PE=3 SV=1	2.37166
X5E2Q9	Lipoprotein OS=Staphylococcus aureus GN=BN1321_80102 PE=4 SV=1	2.36212
A0A145CK80	Adenylosuccinate synthetase OS=Staphylococcus aureus GN=purA PE=3 SV=1	2.35235
W8U5A3	Citrate synthase OS=Staphylococcus aureus GN=citZ PE=3 SV=1	2.34148
Q9X665	Ferrichrome ABC transporter (ATP-binding protein) OS=Staphylococcus aureus GN=fhuC PE=4 SV=2	2.32934
A0A0E8G9A9	Competence protein CoiA OS=Staphylococcus aureus GN=ERS072738_00042 PE=4 SV=1	2.32934
W8TX37	Glutamate racemase OS=Staphylococcus aureus GN=murI PE=3 SV=1	2.32934
A0A0D6H3Z2	Molybdenum cofactor synthesis domain protein OS=Staphylococcus aureus GN=moeA PE=4 SV=1	2.32075
A0A0D6HN81	5'-3' exonuclease, SAM domain protein OS=Staphylococcus aureus GN=ypcP PE=4 SV=1	2.3119
W8TNU8	Hydroxymethylpyrimidine phosphate kinase ThiD OS=Staphylococcus aureus GN=pdxK PE=4 SV=1	2.3119
W8U8M7	Cell envelope-associated transcriptional attenuator LytR-CpsA-Psr, subfamily F2 OS=Staphylococcus aureus GN=lytR_1 PE=4 SV=1	2.3119
A0A113RDX4	Replicative DNA helicase OS=Staphylococcus aureus GN=dnaC PE=3 SV=1	2.30592
A0A0D6GDE2	ABC transporter ATP-binding protein OS=Staphylococcus aureus GN=ERS072738_02039 PE=4 SV=1	2.28767
A0A0D3Q8K2	UPF0271 protein A4U86_07755 OS=Staphylococcus aureus GN=ERS072738_02439 PE=3 SV=1	2.28767
A0A0Z0PK55	Formimidoylglutamase OS=Staphylococcus aureus GN=hutG PE=3 SV=1	2.28767
Q9KWL0	Putative uncharacterized protein orfX OS=Staphylococcus aureus GN=orfX PE=4 SV=1	2.28767
X5EF25	Cell surface like-protein Map-w OS=Staphylococcus aureus GN=map_1 PE=4 SV=1	2.28767
A0A0Y9RFD4	N-acetylmuramoyl-L-alanine amidase, family 4 OS=Staphylococcus aureus GN=ERS072738_01095 PE=4 SV=1	2.27915
Q54A20	UDP-N-acetylenolpyruvoylglucosamine reductase OS=Staphylococcus aureus GN=murB PE=3 SV=1	2.27737
A0A0D6H9N9	Deoxyribose-phosphate aldolase OS=Staphylococcus aureus GN=dra_2 PE=3 SV=1	2.27476
A0A0Y8ZLI9	Opine dehydrogenase OS=Staphylococcus aureus GN=odh PE=4 SV=1	2.27471
W8U3W0	50S ribosomal protein L3 OS=Staphylococcus aureus GN=rplC PE=3 SV=1	2.26211
W8U168	Domain of uncharacterised function OS=Staphylococcus aureus GN=ywiB PE=4 SV=1	2.25869
W8U5I9	Chaperone protein DnaJ OS=Staphylococcus aureus GN=dnaJ PE=3 SV=1	2.25869
W8URR1	N5-carboxyaminoimidazole ribonucleotide mutase OS=Staphylococcus aureus GN=purE PE=3 SV=1	2.25869
W8USJ6	Hydrolase OS=Staphylococcus aureus GN=yfbR PE=4 SV=1	2.25869
X5EK37	Probable endonuclease 4 OS=Staphylococcus aureus GN=nfo PE=3 SV=1	2.25869
X5EMW4	Cof-like hydrolase OS=Staphylococcus aureus GN=ERS072738_02466 PE=4 SV=1	2.25869
A0A077VYC4	RNA polymerase sigma factor SigA OS=Staphylococcus aureus GN=sigA PE=3 SV=1	2.24923
A0A0Y9QYE3	Nucleotide-binding protein ERS072738_00207 OS=Staphylococcus aureus GN=ERS072738_00207 PE=3 SV=1	2.24898
W8TUK8	DNA protection during starvation protein 2 OS=Staphylococcus aureus GN=dps PE=3 SV=1	2.24783
W8UW17	DEAD-box ATP-dependent RNA helicase CshA OS=Staphylococcus aureus GN=cshA PE=3 SV=1	2.24064
W8UT65	Peptidyl-tRNA hydrolase OS=Staphylococcus aureus GN=pth PE=3 SV=1	2.23176
X5EJX1	Heptaprenyl diphosphate synthase (HEPPP synthase) subunit 1 family protein OS=Staphylococcus aureus GN=ERS074020_01216 PE=4 SV=1	2.23176
Q936D4	Ribonucleoside-diphosphate reductase OS=Staphylococcus aureus GN=nrdE PE=3 SV=1	2.2268
X5E0B0	Glutamyl-tRNA(Gln) amidotransferase subunit A OS=Staphylococcus aureus GN=gatA PE=3 SV=1	2.22553
X5EJB2	DNA polymerase III delta subunit OS=Staphylococcus aureus GN=ERS072738_01279 PE=4 SV=1	2.21622
A0A0D3Q8M9	Regulatory protein RecX OS=Staphylococcus aureus GN=recX PE=3 SV=1	2.20755
A0A0D6GCY7	Multi antimicrobial extrusion protein (Na(+)/drug antiporter), MATE family of MDR efflux pumps OS=Staphylococcus aureus GN=mepA PE=4 SV=1	2.20755
A0A0Y9B1B4	Cell wall hydrolase OS=Staphylococcus aureus GN=lytN PE=4 SV=1	2.20755
A0A0Z4E7U1	Acetyl-CoA acetyltransferase OS=Staphylococcus aureus GN=ERS072738_00405 PE=3 SV=1	2.20755
X5EGD0	Probable molybdenum cofactor guanylyltransferase OS=Staphylococcus aureus GN=mobA PE=3 SV=1	2.20755
A0A077UL18	Recombination protein RecR OS=Staphylococcus aureus GN=recR PE=3 SV=1	2.19072
A0A0Y9BV75	Lipoprotein OS=Staphylococcus aureus GN=ERS072738_01827 PE=4 SV=1	2.19072
W8TNQ6	Glycosyltransferase, WecB/TagA/CpsF family OS=Staphylococcus aureus GN=tagA PE=3 SV=1	2.19072
W8TS68	Nitric oxide synthase oxygenase OS=Staphylococcus aureus GN=nos PE=3 SV=1	2.19072
X5ELF6	Oligopeptide transport system permease protein oppB OS=Staphylococcus aureus GN=oppB_1 PE=3 SV=1	2.19072
A0A077VVY8	Oligopeptide ABC transporter (Permease) OS=Staphylococcus aureus GN=oppB_1 PE=3 SV=1	2.17318
A0A0D6HFK0	Adenine-specific methyltransferase OS=Staphylococcus aureus GN=ERS072738_01527 PE=4 SV=1	2.17318
A0A0E7MZM8	Phosphatase OS=Staphylococcus aureus GN=gph PE=4 SV=1	2.17318
A0A0Y9B467	RNA binding protein OS=Staphylococcus aureus GN=ERS072738_01729 PE=4 SV=1	2.17318
Q99VY1	Iron dependent repressor, DNA binding domain protein OS=Staphylococcus aureus GN=mntR PE=4 SV=1	2.17318
W8U136	ABC-type Fe3+-siderophore transport system, permease component OS=Staphylococcus aureus GN=fhuB PE=3 SV=1	2.17318
W8UVR4	Organophosphate reductase OS=Staphylococcus aureus GN=ERS072738_00753 PE=4 SV=1	2.17318
A0A131HRS4	Transcriptional regulator, GntR family OS=Staphylococcus aureus GN=yydK PE=4 SV=1	2.16265
X5DW67	Thiamin pyrophosphokinase OS=Staphylococcus aureus GN=thiN PE=4 SV=1	2.16265
A0A0Y8ZLD4	Staphylococcal accessory regulator OS=Staphylococcus aureus GN=ERS074020_00543 PE=3 SV=1	2.15484
Q9X4A4	2-ketogluconate reductase OS=Staphylococcus aureus GN=ghrB_1 PE=3 SV=1	2.15484
A0A0Y9QBF6	Ornithine carbamoyltransferase OS=Staphylococcus aureus GN=argF PE=3 SV=1	2.14706
W8U4X6	Ferrochelatase OS=Staphylococcus aureus GN=hemH PE=3 SV=1	2.14706
A0A090LVJ6	Metallohydrolase OS=Staphylococcus aureus GN=walJ PE=4 SV=1	2.14483
A0A0Y9DDZ6	Hyaluronate lyase OS=Staphylococcus aureus GN=hysA_2 PE=4 SV=1	2.14483
A0A0Y9C4R9	KdpD OS=Staphylococcus aureus GN=kdpD PE=4 SV=1	2.14085
A0A0D6H8A9	ATP synthase subunit delta OS=Staphylococcus aureus GN=atpH PE=3 SV=1	2.13608
A0A0D6HLH7	Putative lipoprotein OS=Staphylococcus aureus GN=ERS072738_01375 PE=4 SV=1	2.12403
A0A0E7MNR9	Lipoprotein OS=Staphylococcus aureus GN=lpl7nm PE=4 SV=1	2.12403
A0A0E7YL28	Amidohydrolase OS=Staphylococcus aureus GN=hmrA PE=4 SV=1	2.12403
A0A0D3Q6V8	SCP family extracellular protein OS=Staphylococcus aureus GN=ERS072738_02459 PE=4 SV=1	2.12295
A0A0D6HVY2	Oligopeptide transport ATP-binding protein oppD OS=Staphylococcus aureus GN=oppD_1 PE=3 SV=1	2.12295
A0A0Z0XLB7	Pathogenicity island protein OS=Staphylococcus aureus GN=ERS072738_00130 PE=4 SV=1	2.12295
A0A0Y9CRP8	Phage tail tape measure protein OS=Staphylococcus aureus GN=ERS072738_02224 PE=4 SV=1	2.11811
Q4H3Y2	Putative uncharacterized protein orfU1 OS=Staphylococcus aureus GN=orfU1 PE=4 SV=1	2.11504
A0A122HVQ9	Serine acetyltransferase OS=Staphylococcus aureus GN=cysE PE=3 SV=1	2.11442
X5DRV8	Processive diacylglycerol beta-glucosyltransferase OS=Staphylococcus aureus GN=ugtP PE=3 SV=1	2.11429
A0A113KCR6	Phage integrase OS=Staphylococcus aureus GN=ERS072738_02225 PE=3 SV=1	2.11207
A0A131HQ94	Conjugative transposon membrane protein OS=Staphylococcus aureus GN=cap8K PE=4 SV=1	2.10417
A0A0D6HHP6	Probable tRNA sulfurtransferase OS=Staphylococcus aureus GN=thiI PE=3 SV=1	2.09901
A0A0Z0ZNU8	Oligopeptide transport system permease protein OS=Staphylococcus aureus GN=dppB PE=3 SV=1	2.09901
A0A0E7S9R0	Formate--tetrahydrofolate ligase OS=Staphylococcus aureus GN=fhs PE=3 SV=1	2.09823
A0A0G2LVZ8	Uncharacterized protein conserved in bacteria OS=Staphylococcus aureus GN=ERS072738_00486 PE=4 SV=1	2.08602
A0A0Y9BMU2	N-acetylmuramoyl-L-alanine amidase family protein OS=Staphylococcus aureus GN=ERS074020_01686 PE=4 SV=1	2.08602
A0A123CMF7	Long-chain-fatty-acid--CoA ligase OS=Staphylococcus aureus GN=fadD PE=4 SV=1	2.08602
A0A0D6H2B5	FAD binding domain protein OS=Staphylococcus aureus GN=nagX PE=4 SV=1	2.08399
A0A0Z0T069	Phage protein OS=Staphylococcus aureus GN=ERS072738_02239 PE=4 SV=1	2.08065
A0A0D6HUA0	Glycosyltransferase, group 1 family protein OS=Staphylococcus aureus GN=tagE_3 PE=1 SV=1	2.07812
X5DXU7	Putative ATPase (AAA family) OS=Staphylococcus aureus GN=rarA PE=4 SV=1	2.07229
A0A0D6H4D9	Transcription regulator OS=Staphylococcus aureus GN=ERS072738_00660 PE=4 SV=1	2.07143
A0A0D6H7T6	6-phospho-beta-galactosidase OS=Staphylococcus aureus GN=lacG PE=3 SV=1	2.07143
A0A122HDA5	Activator of the mannose operon (Transcriptional antiterminator), BglG family OS=Staphylococcus aureus GN=licR_2 PE=4 SV=1	2.0678
A0A131HSW0	ABC superfamily ATP binding cassette transporter, binding protein OS=Staphylococcus aureus GN=gsiB PE=4 SV=1	2.06667
W8TUM1	UDP-N-acetylglucosamine 1-carboxyvinyltransferase OS=Staphylococcus aureus GN=murZ PE=3 SV=1	2.06301
W8TVM8	Threonine--tRNA ligase OS=Staphylococcus aureus GN=thrS PE=3 SV=1	2.02462
A0A0D6H3Y5	Aminoacyltransferase FemX OS=Staphylococcus aureus GN=fmhB PE=4 SV=1	2.02118
A0A0D6HCL5	Aldehyde dehydrogenase OS=Staphylococcus aureus GN=aldH PE=3 SV=1	2.01963
A0A0H2K0A0	30S ribosomal protein S10 OS=Staphylococcus aureus GN=rpsJ PE=3 SV=1	2.00287
A0A0Z4HW92	NAD(P)H-dependent quinone reductase OS=Staphylococcus aureus GN=ERS072738_01237 PE=4 SV=1	2
W8TUQ4	Cardiolipin synthase OS=Staphylococcus aureus GN=cls_1 PE=3 SV=1	1.98663
X5EKM1	DNA-binding helix-turn-helix protein OS=Staphylococcus aureus GN=ERS072738_02041 PE=4 SV=1	1.97156
X5DTJ1	DNA helicase OS=Staphylococcus aureus GN=pcrA PE=3 SV=1	1.95599
A0A0D3Q7S7	Probable glycine dehydrogenase (decarboxylating) subunit 2 OS=Staphylococcus aureus GN=gcvPB PE=3 SV=1	1.95494
X5E1G4	Glucarate transporter OS=Staphylococcus aureus GN=garP PE=4 SV=1	1.95185
W8U595	Putative transcription factor OS=Staphylococcus aureus GN=BN1321_260337 PE=3 SV=1	1.94679
A0A0D6GYQ6	Glycerol-3-phosphate dehydrogenase [NAD(P)+] OS=Staphylococcus aureus GN=gpsA PE=3 SV=1	1.94344
W8TVK2	30S ribosomal protein S4 OS=Staphylococcus aureus GN=rpsD PE=3 SV=1	1.93535
A0A077UYF4	Uridylate kinase OS=Staphylococcus aureus GN=pyrH PE=3 SV=1	1.93293
A0A0H2E432	50S ribosomal protein L25 OS=Staphylococcus aureus GN=ctc PE=3 SV=1	1.9256
W8U5Y0	Probable transcriptional regulatory protein A4U86_13820 OS=Staphylococcus aureus GN=ERS072738_00302 PE=3 SV=1	1.91679
X5EJU1	Periplasmic binding protein OS=Staphylococcus aureus GN=btuF PE=4 SV=1	1.91453
A0A0E7NDD8	N5-carboxyaminoimidazole ribonucleotide synthase OS=Staphylococcus aureus GN=purK PE=3 SV=1	1.90704
A0A0D6G8D7	Cof-like hydrolase OS=Staphylococcus aureus GN=ywpJ_1 PE=4 SV=1	1.90183
A0A0Z0RGQ7	Cell wall associated fibronectin-binding protein OS=Staphylococcus aureus GN=ebh_1 PE=4 SV=1	1.9
W8U8U6	30S ribosomal protein S13 OS=Staphylococcus aureus GN=rpsM PE=3 SV=1	1.89798
A0A077W1J0	50S ribosomal protein L2 OS=Staphylococcus aureus GN=rplB PE=3 SV=1	1.89534
Q7BGA5	Ferric hydroxamate receptor 2 OS=Staphylococcus aureus GN=fhud2 PE=1 SV=1	1.88489
A0A0Z0T661	Phage protein OS=Staphylococcus aureus GN=ERS072738_02328 PE=4 SV=1	1.87348
A0A113JSU4	Signal recognition particle receptor FtsY OS=Staphylococcus aureus GN=ftsY PE=3 SV=1	1.8645
A0A0D6HST8	Phenylalanine--tRNA ligase alpha subunit OS=Staphylococcus aureus GN=pheS PE=3 SV=1	1.85714
A0A0D6HD63	Membrane associated protein OS=Staphylococcus aureus GN=ERS072738_02350 PE=4 SV=1	1.85337
A0A0Y9CDA1	LPXTG-motif cell wall anchor domain-containing protein OS=Staphylococcus aureus GN=ebh_2 PE=4 SV=1	1.84768
A0A0E7KG91	Protease OS=Staphylococcus aureus GN=ERS072738_00016 PE=4 SV=1	1.83601
A0A160M266	GTPases (Dynamin-related) OS=Staphylococcus aureus GN=ERS072738_01423 PE=4 SV=1	1.83462
X5ELF9	Phosphate acyltransferase OS=Staphylococcus aureus GN=plsX PE=3 SV=1	1.80963
A0A077URK4	Putative sulfur transferase OS=Staphylococcus aureus GN=yibN PE=4 SV=1	1.80773
W8UBB3	Ribosome-recycling factor OS=Staphylococcus aureus GN=frr PE=3 SV=1	1.80773
W8UXI0	Alkaline shock protein OS=Staphylococcus aureus GN=yqhY PE=4 SV=1	1.80773
A0A0D3QA91	Membrane-associated protein OS=Staphylococcus aureus GN=tcaA PE=3 SV=1	1.8
A8QKE6	Aureolysin OS=Staphylococcus aureus GN=aur PE=4 SV=1	1.8
A0A0D6HTC1	DNA polymerase X family OS=Staphylococcus aureus GN=polX PE=4 SV=1	1.79668
A0A113YFC8	Dihydroxyacetone kinase family protein OS=Staphylococcus aureus GN=ERS072738_01692 PE=4 SV=1	1.79347
A0A0D3QA44	Uncharacterised protein OS=Staphylococcus aureus GN=ERS072738_00745 PE=4 SV=1	1.7783
W8UYA0	Ribosome-binding factor A OS=Staphylococcus aureus GN=rbfA PE=3 SV=1	1.76221
A0A131J238	Type I restriction-modification system, restriction subunit R OS=Staphylococcus aureus GN=hsdR_1 PE=4 SV=1	1.72807
W8U6W3	D-ribose pyranase OS=Staphylococcus aureus GN=rbsD PE=3 SV=1	1.72754
X5EF02	SsrA-binding protein OS=Staphylococcus aureus GN=smpB PE=3 SV=1	1.72754
A0A0Z0NYE0	Serine-aspartate repeat-containing protein D OS=Staphylococcus aureus GN=sdrD PE=4 SV=1	1.72222
A0A0Y9A0I1	D-isomer specific 2-hydroxyacid dehydrogenase family protein OS=Staphylococcus aureus GN=ldhD_2 PE=3 SV=1	1.70085
A0A0Z0TY89	Phage protein OS=Staphylococcus aureus GN=ERS072738_02683 PE=4 SV=1	1.70085
W8TUG4	Galactose-6-phosphate isomerase subunit LacA OS=Staphylococcus aureus GN=lacA PE=3 SV=1	1.70085
X5DU72	Phosphate/phosphite/phosphonate ABC transporter, periplasmic binding family protein OS=Staphylococcus aureus GN=phnD PE=4 SV=1	1.70085
Q9RQG6	Putative uncharacterized protein OS=Staphylococcus aureus GN=swrC PE=3 SV=2	1.7
A0A077VLD5	30S ribosomal protein S17 OS=Staphylococcus aureus GN=rpsQ PE=3 SV=1	1.69492
A0A0B6XMZ3	CtsR OS=Staphylococcus aureus GN=ctsR PE=4 SV=1	1.68077
A0A0D6HWN0	Signal peptidase I OS=Staphylococcus aureus GN=spsA PE=3 SV=1	1.68077
W8U126	Pit accessory protein OS=Staphylococcus aureus GN=ykaA PE=4 SV=1	1.66239
X5DX64	Amidophosphoribosyltransferase OS=Staphylococcus aureus GN=purF PE=3 SV=1	1.66239
A0A0Z4HDC5	TP901 family phage tail tape measure protein OS=Staphylococcus aureus GN=yqbO_1 PE=4 SV=1	1.66102
X5E0C0	Lipoprotein OS=Staphylococcus aureus GN=metQ_1 PE=3 SV=1	1.66043
A0A0D3Q904	ABC transporter ATP-binding protein OS=Staphylococcus aureus GN=ecsA_3 PE=4 SV=1	1.64941
A0A115CRC9	DegV domain-containing protein OS=Staphylococcus aureus GN=ERS072738_01438 PE=4 SV=1	1.64941
W8U0M2	FeS assembly protein SufB OS=Staphylococcus aureus GN=sufB PE=4 SV=1	1.64749
A0A0Y8Z3F2	Response regulator SaeR OS=Staphylococcus aureus GN=saeR PE=4 SV=1	1.6401
A0A0D6GAS3	Alkyl hydroperoxide reductase protein F OS=Staphylococcus aureus GN=ahpF PE=3 SV=1	1.63102
W8U3G3	Amino acid ABC transporter, ATP-binding protein OS=Staphylococcus aureus GN=tcyC PE=4 SV=1	1.62953
W8UB09	Gamma-aminobutyrate permease OS=Staphylococcus aureus GN=lysP_2 PE=4 SV=1	1.62953
W8UY88	2-oxoacid:acceptor oxidoreductase, beta subunit, pyruvate/2-ketoisovalerate family OS=Staphylococcus aureus GN=porB PE=4 SV=1	1.62953
W8UY90	Protein RecA OS=Staphylococcus aureus GN=recA PE=3 SV=1	1.62415
W8U9Y4	Transaldolase OS=Staphylococcus aureus GN=tal PE=4 SV=1	1.61965
A0A0D3Q5B1	Iron compound ABC uptake transporter ATP-binding protein OS=Staphylococcus aureus GN=yusV PE=4 SV=1	1.61677
A0A0D6HS53	Ribonuclease HII OS=Staphylococcus aureus GN=rnhB PE=3 SV=1	1.61677
A0A131I3H5	YycH family protein OS=Staphylococcus aureus GN=yycI PE=4 SV=1	1.61677
W8TRJ2	ABC transporter, ATP-binding protein OS=Staphylococcus aureus GN=macB_2 PE=4 SV=1	1.61677
X5DXG8	Potassium efflux system KefA protein / Small-conductance mechanosensitive channel OS=Staphylococcus aureus GN=kefA PE=4 SV=1	1.61677
Q9RN32	Exotoxin 1 OS=Staphylococcus aureus GN=set1 PE=4 SV=1	1.61093
A0A0D6GYC2	Endoglucanase M OS=Staphylococcus aureus GN=ysdC_1 PE=4 SV=1	1.60274
Q8GQH4	Glucosaminidase OS=Staphylococcus aureus GN=gad PE=4 SV=1	1.60274
A0A0D3QAE7	Glycine betaine/carnitine/choline-binding protein OS=Staphylococcus aureus GN=opuCC_2 PE=4 SV=1	1.59854
A0A113JIS0	Formate dehydrogenase OS=Staphylococcus aureus GN=fdh PE=3 SV=1	1.59459
A0A163ZCE4	Arginine decarboxylase / Lysine decarboxylase OS=Staphylococcus aureus GN=speA PE=4 SV=1	1.58776
A0A0D6HUF4	Phosphoenolpyruvate-protein phosphotransferase OS=Staphylococcus aureus GN=ptsI PE=3 SV=1	1.58693
A0A0D6HV28	Aminotransferase OS=Staphylococcus aureus GN=patA PE=3 SV=1	1.58369
X5E1N1	DNA-binding protein OS=Staphylococcus aureus GN=ERS072738_02006 PE=4 SV=1	1.58369
A0A0D6GKW2	Dihydrolipoamide acetyltransferase component of pyruvate dehydrogenase complex OS=Staphylococcus aureus GN=pdhC PE=3 SV=1	1.57801
A0A068A5A2	Glycosyltransferase OS=Staphylococcus aureus GN=pimB_2 PE=4 SV=1	1.57658
A0A0Y9BBQ6	Putative surface anchored protein OS=Staphylococcus aureus GN=sasF PE=4 SV=1	1.57658
A0A115CLT9	Maltose/maltodextrin ABC transporter, substrate binding periplasmic protein MalE OS=Staphylococcus aureus GN=cycB PE=4 SV=1	1.57658
A0A068DYF6	DNA polymerase III subunit alpha OS=Staphylococcus aureus GN=ERS072738_02262 PE=4 SV=1	1.57547
A0A0D6HC73	Beta-channel forming cytolysin OS=Staphylococcus aureus GN=ERS072738_02269 PE=4 SV=1	1.57547
A0A0D6HLE4	PepSY-associated TM helix family protein OS=Staphylococcus aureus GN=ERS072738_01422 PE=4 SV=1	1.57547
A0A0Z0RBR4	Dihydrolipoamide acetyltransferase component of pyruvate dehydrogenase complex OS=Staphylococcus aureus GN=bmfBB PE=3 SV=1	1.57547
A0A0D6G1T1	Chorismate binding enzyme OS=Staphylococcus aureus GN=pabB PE=4 SV=1	1.57426
A0A0Y9VJ55	3-isopropylmalate dehydratase large subunit OS=Staphylococcus aureus GN=leuC PE=3 SV=1	1.57426
A0A0Y9AZA6	tRNA-2-methylthio-N(6)-dimethylallyladenosine synthase OS=Staphylococcus aureus GN=miaB_2 PE=3 SV=1	1.56701
A0A0Y9D3R6	Gram-positive signal peptide, ysirk family protein OS=Staphylococcus aureus GN=ERS074020_02509 PE=4 SV=1	1.56701
A0A0Z0SG03	UDP-GlcNAc 2-epimerase OS=Staphylococcus aureus GN=mnaA_2 PE=3 SV=1	1.56701
A0A166K1K5	Glycosyltransferase stabilizing protein Gtf2 OS=Staphylococcus aureus GN=gtf2 PE=3 SV=1	1.56425
A0A0C6EXC6	Phage protein OS=Staphylococcus aureus GN=ERS072738_02606 PE=4 SV=1	1.55882
A0A0D6HHL7	Alkaline phosphatase synthesis sensor protein PhoR family protein OS=Staphylococcus aureus GN=phoR PE=4 SV=1	1.55333
A0A0E8IPA5	Dihydroxy-acid dehydratase OS=Staphylococcus aureus GN=ilvD PE=3 SV=1	1.55333
A0A0Z0QSW8	Fibrinogen and keratin-10 binding surface anchored protein OS=Staphylococcus aureus GN=clfB PE=4 SV=1	1.552
A0A0D6HDQ3	ABC transporter, ATP-binding protein OS=Staphylococcus aureus GN=tagH_2 PE=4 SV=1	1.55172
A0A0Z0QCU8	PTS system mannitol (Cryptic)-specific transporter subunit IIA OS=Staphylococcus aureus GN=licR_1 PE=4 SV=1	1.54918
A0A0Z4FAP6	Competence protein ComEC OS=Staphylococcus aureus GN=ERS072738_01278 PE=4 SV=1	1.54918
Q00419	Beta-lactamase regulatory protein OS=Staphylococcus aureus GN=blaR1 PE=4 SV=1	1.54622
W8TRW6	Cysteine synthase OS=Staphylococcus aureus GN=cysK PE=3 SV=1	1.54536
A0A0Y9CSL7	Phage protein OS=Staphylococcus aureus GN=recD_1 PE=4 SV=1	1.54286
A0A0Y9CET4	Cell wall surface anchor family protein OS=Staphylococcus aureus GN=isdH PE=4 SV=1	1.54167
A0A0Y8ZX02	LPXTG-motif cell wall anchor domain-containing protein OS=Staphylococcus aureus GN=sasG_1 PE=4 SV=1	1.53465
A0A077UUW2	Acyl carrier protein OS=Staphylococcus aureus GN=hmrB PE=3 SV=1	1.53189
A0A077W170	Uncharacterised protein OS=Staphylococcus aureus GN=BN1321_360008 PE=4 SV=1	1.53189
Q9KWZ6	D-alanine aminotransferase OS=Staphylococcus aureus GN=ORF283 PE=3 SV=1	1.53134
W8TZX4	GTP-binding protein TypA OS=Staphylococcus aureus GN=typA PE=4 SV=1	1.52844
A0A0D6GUP8	Esterase/lipase OS=Staphylococcus aureus GN=mlhB_2 PE=4 SV=1	1.50791
A0A077URJ8	50S ribosomal protein L28 OS=Staphylococcus aureus GN=rpmB PE=3 SV=1	1.50197
A0A0D6HLS2	Carboxy-terminal processing proteinase ctpA OS=Staphylococcus aureus GN=ctpA PE=3 SV=1	1.49867
A0A131JBN8	Aldehyde dehydrogenase B OS=Staphylococcus aureus GN=aldA PE=3 SV=1	1.49311
W8U450	Protein of uncharacterised function (DUF2750) OS=Staphylococcus aureus GN=BN1321_340072 PE=4 SV=1	1.48329
W8U942	Uracil phosphoribosyltransferase OS=Staphylococcus aureus GN=upp PE=3 SV=1	1.48289
W8TVL7	ATP-dependent 6-phosphofructokinase OS=Staphylococcus aureus GN=pfkA PE=3 SV=1	1.47904
A0A0D3Q6B8	Peptide chain release factor 3 OS=Staphylococcus aureus GN=prfC PE=3 SV=1	1.47561
X5DYJ1	Transcription termination/antitermination protein NusA OS=Staphylococcus aureus GN=nusA PE=3 SV=1	1.47561
W8TR98	Urease accessory protein UreG OS=Staphylococcus aureus GN=ureG PE=3 SV=1	1.47076
W8TVS2	HesA/moeB/thiF family protein OS=Staphylococcus aureus GN=moeB_2 PE=4 SV=1	1.45925
A0A077VWZ5	Glutamine synthetase OS=Staphylococcus aureus GN=glnA PE=3 SV=1	1.45377
Q9RL81	Phosphorylated protein phosphatase OS=Staphylococcus aureus GN=prpC PE=1 SV=1	1.44957
A0A0Z0TVX3	Transcription-repair-coupling factor OS=Staphylococcus aureus GN=mfd PE=3 SV=1	1.44886
W8TV34	Adenylosuccinate lyase OS=Staphylococcus aureus GN=purB PE=3 SV=1	1.44699
W8TV55	Methionine aminopeptidase OS=Staphylococcus aureus GN=map_2 PE=3 SV=1	1.44074
A0A0Y9U704	3-oxoadipate enol-lactonase OS=Staphylococcus aureus GN=dehH1 PE=4 SV=1	1.43513
A0A0Y9CEB8	Chorismate mutase I / 2-keto-3-deoxy-D-arabino-heptulosonate-7-phosphate synthase I beta, AroH/AroA I beta OS=Staphylococcus aureus GN=aroA_2 PE=4 SV=1	1.42735
A0A114IAP1	DNA gyrase subunit A OS=Staphylococcus aureus GN=gyrA_1 PE=3 SV=1	1.42191
A0A0D3QA80	Transposase OS=Staphylococcus aureus GN=ERS074020_02749 PE=4 SV=1	1.41646
A0A0Z0SXB5	Peptide methionine sulfoxide reductase regulator MsrR OS=Staphylococcus aureus GN=msrR PE=4 SV=1	1.41645
A0A0D6HS19	DNA topoisomerase 1 OS=Staphylococcus aureus GN=topA PE=3 SV=1	1.41397
A0A0Y9AMD1	GTPase Era OS=Staphylococcus aureus GN=bex PE=3 SV=1	1.41346
W8UAB2	Transcription elongation factor GreA OS=Staphylococcus aureus GN=greA PE=3 SV=1	1.41069
W8UXU6	Tellurite resistance protein OS=Staphylococcus aureus GN=ERS072738_02158 PE=4 SV=1	1.40874
A0A0Y9V946	UDP-N-acetylmuramate--L-alanine ligase OS=Staphylococcus aureus GN=murC PE=3 SV=1	1.40571
A0A077UVN2	Ribosome-binding ATPase YchF OS=Staphylococcus aureus GN=ychF PE=3 SV=1	1.40147
A0A068A2L4	PTS system fructose-specific transporter subunit IIABC OS=Staphylococcus aureus GN=fruA_1 PE=4 SV=1	1.38929
A0A0Z0RMH3	Iron-sulfur cluster carrier protein OS=Staphylococcus aureus GN=apbC PE=3 SV=1	1.38843
A0A0D6GKV9	UPF0637 protein A4U86_01705 OS=Staphylococcus aureus GN=ERS072738_01813 PE=3 SV=1	1.38118
A0A0Z0RLJ1	Siderophore biosynthesis protein OS=Staphylococcus aureus GN=iucA PE=4 SV=1	1.38049
A0A0D6GAF3	Type I restriction-modification system, M subunit OS=Staphylococcus aureus GN=hsdM PE=4 SV=1	1.37736
D3X7V5	Membrane protein OS=Staphylococcus aureus GN=ERS072738_00781 PE=4 SV=1	1.37688
A0A0Z0UGC6	Type I restriction-modification system endonuclease-like proteinue OS=Staphylococcus aureus GN=hsdR_2 PE=4 SV=1	1.36957
W8UY85	DNA mismatch repair protein MutS OS=Staphylococcus aureus GN=mutS_2 PE=3 SV=1	1.36508
A0A122LWZ6	Two-component sensor histidine kinase OS=Staphylococcus aureus GN=walK PE=4 SV=1	1.36044
A0A115CBP0	Protein translocase subunit SecA OS=Staphylococcus aureus GN=secA1 PE=3 SV=1	1.36042
A0A0D6HDY6	Phosphoenolpyruvate carboxykinase (ATP) OS=Staphylococcus aureus GN=pckA PE=3 SV=1	1.34631
A0A123B7C4	Putative polyribitolphosphotransferase OS=Staphylococcus aureus GN=tagF_1 PE=4 SV=1	1.34631
X5EKZ8	Glycerol kinase OS=Staphylococcus aureus GN=glpK PE=3 SV=1	1.34586
A0A131I5A0	Serine--tRNA ligase OS=Staphylococcus aureus GN=serS PE=3 SV=1	1.34215
A0A0Z4J7V3	Glycosyl transferase family protein OS=Staphylococcus aureus GN=ERS072738_00946 PE=4 SV=1	1.33494
A0A131JSY8	Acid phosphatase OS=Staphylococcus aureus GN=hel PE=4 SV=1	1.33006
X5E4D1	Zinc metalloprotease OS=Staphylococcus aureus GN=ERS072738_01656 PE=3 SV=1	1.32991
X5EMX2	DNA polymerase III PolC-type OS=Staphylococcus aureus GN=polC_1 PE=3 SV=1	1.32399
A0A115CJE9	30S ribosomal protein S12 OS=Staphylococcus aureus GN=rpsL PE=3 SV=1	1.32389
A0A0D3QA93	ABC transporter, substrate-binding protein OS=Staphylococcus aureus GN=zinT PE=3 SV=1	1.32037
X5EP39	2-amino-3-ketobutyrate CoA ligase OS=Staphylococcus aureus GN=ERS072738_00430 PE=3 SV=1	1.3111
W8U4V4	Glucosamine-6-phosphate isomerase OS=Staphylococcus aureus GN=BN1321_290027 PE=4 SV=1	1.31023
W8TSP0	Diguanylate cyclase OS=Staphylococcus aureus GN=ytjP PE=4 SV=1	1.30848
A0A0D3Q778	ABC transporter ATP-binding protein OS=Staphylococcus aureus GN=yheS_1 PE=4 SV=1	1.3049
A0A0D3Q5Z8	Oligopeptide ABC transporter, periplasmic oligopeptide-binding protein oppA OS=Staphylococcus aureus GN=oppA_2 PE=4 SV=1	1.30362
A0A068A3K4	ResE OS=Staphylococcus aureus GN=srrB PE=4 SV=1	1.29236
W8US24	NADH dehydrogenase OS=Staphylococcus aureus GN=yumB PE=4 SV=1	1.29155
A0A0H2G9C5	Phi PVL orfs 18-19-like protein OS=Staphylococcus aureus GN=ERS072738_02820 PE=4 SV=1	1.2911
A0A0D3Q7N8	DNA repair protein RecN OS=Staphylococcus aureus GN=recN PE=3 SV=1	1.28975
W8U5T5	ATP-dependent DNA helicase RecQ OS=Staphylococcus aureus GN=recQ_1 PE=4 SV=1	1.28975
A0A145MJ59	3-oxoacyl-[acyl-carrier-protein] synthase 2 OS=Staphylococcus aureus GN=fabF PE=3 SV=1	1.28795
W8TNJ3	Lipoteichoic acid synthase OS=Staphylococcus aureus GN=ltaS PE=3 SV=1	1.27032
W8UBB7	ATP-dependent protease ATPase subunit HslU OS=Staphylococcus aureus GN=clpY PE=3 SV=1	1.26179
W8USI1	Enolase OS=Staphylococcus aureus GN=eno PE=3 SV=1	1.25741
A0A0D6HDD9	Protoporphyrinogen IX oxidase, aerobic OS=Staphylococcus aureus GN=hemY PE=4 SV=1	1.25564
W8U6G6	2'3' and 3'5' cyclic nucleotide monophosphates phosphodiesterase involved in biofilm formation OS=Staphylococcus aureus GN=pdeB PE=4 SV=1	1.24977
A0A0D6HR61	Primosomal protein N' OS=Staphylococcus aureus GN=priA PE=3 SV=1	1.22321
A0A0E7X8W5	D-3-phosphoglycerate dehydrogenase OS=Staphylococcus aureus GN=serA PE=3 SV=1	1.21154
X5EJW5	ABC transporter ATP-binding protein OS=Staphylococcus aureus GN=ybhF_2 PE=4 SV=1	1.20238
A0A0D6HJL9	Elongation factor 4 OS=Staphylococcus aureus GN=lepA PE=3 SV=1	1.18132
Q9RMI3	Enoyl-[acyl-carrier-protein] reductase [NADPH] OS=Staphylococcus aureus GN=fabI PE=3 SV=1	1.17864
A0A0D3QAJ9	Probable malate:quinone oxidoreductase OS=Staphylococcus aureus GN=mqo1 PE=3 SV=1	1.16845
A0A0E8J2T6	UDP-N-acetylglucosamine 1-carboxyvinyltransferase OS=Staphylococcus aureus GN=murA PE=3 SV=1	1.16817
A0A0Z0RZL9	Chromosome partition protein Smc OS=Staphylococcus aureus GN=smc PE=3 SV=1	1.15888
X5E067	Acetate kinase OS=Staphylococcus aureus GN=ackA PE=3 SV=1	1.14662
A0A0Y9APZ0	Biotin carboxylase OS=Staphylococcus aureus GN=cfiB_1 PE=4 SV=1	1.13074
A0A0Z4FZK3	Translation initiation factor IF-2 OS=Staphylococcus aureus GN=infB PE=3 SV=1	1.126
A0A0Y9CSL5	Phage protein OS=Staphylococcus aureus GN=ERS072738_02222 PE=4 SV=1	1.11905
A0A0E7WS66	ATP-dependent zinc metalloprotease FtsH OS=Staphylococcus aureus GN=ftsH PE=3 SV=1	1.10136
A0A0D6HJM8	2-oxoisovalerate dehydrogenase subunit alpha OS=Staphylococcus aureus GN=bfmBAA PE=4 SV=1	1
X5ELD1	ADP-ribose pyrophosphatase OS=Staphylococcus aureus GN=nudF PE=4 SV=1	1
A0A062WB74	Phage protein OS=Staphylococcus aureus GN=ERS072738_02259 PE=4 SV=1	1
A0A068A3A8	DNA topoisomerase 4 subunit B OS=Staphylococcus aureus GN=parE PE=3 SV=1	1
A0A068A6S2	Phage terminase large subunit OS=Staphylococcus aureus GN=BN1321_320061 PE=4 SV=1	1
A0A068E0R6	HTH-type transcriptional regulator OS=Staphylococcus aureus GN=BN1321_420096 PE=4 SV=1	1
A0A077UTV3	Histidine-containing phosphocarrier protein of the phosphotransferase system (PTS) (HPr protein) OS=Staphylococcus aureus GN=ptsH PE=4 SV=1	1
A0A077UW59	Peroxide stress regulator PerR, FUR family OS=Staphylococcus aureus GN=perR PE=3 SV=1	1
A0A077UX57	ATP synthase subunit c OS=Staphylococcus aureus GN=atpE PE=4 SV=1	1
A0A077VJM6	Conserved protein YbcLA OS=Staphylococcus aureus GN=ybcI PE=4 SV=1	1
A0A0B4N979	Protein of uncharacterised function (DUF1806) OS=Staphylococcus aureus GN=yojF PE=4 SV=1	1
A0A0B6XPF7	GTP pyrophosphokinase OS=Staphylococcus aureus GN=relA PE=3 SV=1	1
A0A0D3Q473	High-affinity iron permease OS=Staphylococcus aureus GN=efeU PE=4 SV=1	1
A0A0D3Q4X2	Lipoprotein OS=Staphylococcus aureus GN=metQ_2 PE=3 SV=1	1
A0A0D3Q5A1	Bacitracin export permease protein BceB OS=Staphylococcus aureus GN=vraG PE=3 SV=1	1
A0A0D3Q5Z5	Glycine cleavage system H protein OS=Staphylococcus aureus GN=gcvH_1 PE=3 SV=1	1
A0A0D3Q6D3	Formyl peptide receptor-like 1 inhibitory protein OS=Staphylococcus aureus GN=flr PE=4 SV=1	1
A0A0D3Q6M1	Laccase domain protein OS=Staphylococcus aureus GN=ERS072738_01733 PE=3 SV=1	1
A0A0D3Q6S2	Extracellular fibrinogen-binding protein Efb OS=Staphylococcus aureus GN=fib PE=4 SV=1	1
A0A0D3Q7P5	3-phosphoshikimate 1-carboxyvinyltransferase OS=Staphylococcus aureus GN=aroA_1 PE=3 SV=1	1
A0A0D3Q8K8	Acetyl-coenzyme A carboxylase carboxyl transferase subunit alpha OS=Staphylococcus aureus GN=accA PE=3 SV=1	1
A0A0D3Q8S4	Nicotinate phosphoribosyltransferase OS=Staphylococcus aureus GN=ERS072738_02117 PE=3 SV=1	1
A0A0D3QA76	ABC transporter, ATP-binding protein OS=Staphylococcus aureus GN=ecsA_1 PE=4 SV=1	1
A0A0D6FXK4	Methionine--tRNA ligase OS=Staphylococcus aureus GN=metS_2 PE=3 SV=1	1
A0A0D6G263	Histidine protein kinase SaeS OS=Staphylococcus aureus GN=saeS PE=4 SV=1	1
A0A0D6G274	Glutamyl-tRNA synthetase OS=Staphylococcus aureus GN=gltX PE=3 SV=1	1
A0A0D6G8E8	PTS system trehalose-specific IIBC component OS=Staphylococcus aureus GN=treB PE=4 SV=1	1
A0A0D6G8G4	Glutamate synthase [NADPH] small chain OS=Staphylococcus aureus GN=gltD PE=4 SV=1	1
A0A0D6G993	Acetyltransferase OS=Staphylococcus aureus GN=bltD PE=4 SV=1	1
A0A0D6GB57	Type I restriction-modification system, specificity subunit S OS=Staphylococcus aureus GN=hsdS_1 PE=4 SV=1	1
A0A0D6GBI3	5,10-methylenetetrahydrofolate reductase-like homocysteine-binding domain protein OS=Staphylococcus aureus GN=metH PE=4 SV=1	1
A0A0D6GBP6	Superantigen-like protein OS=Staphylococcus aureus GN=ERS072738_02736 PE=4 SV=1	1
A0A0D6GDR5	Luciferase-like monooxygenase OS=Staphylococcus aureus GN=luxA PE=4 SV=1	1
A0A0D6GKM6	ABC transporter, permease protein OS=Staphylococcus aureus GN=potB PE=3 SV=1	1
A0A0D6H524	Sulfurtransferase FdhD OS=Staphylococcus aureus GN=narQ PE=3 SV=1	1
A0A0D6H7I9	HAD superfamily hydrolase OS=Staphylococcus aureus GN=ywpJ_2 PE=4 SV=1	1
A0A0D6HBL5	ABC transporter, ATP-binding protein OS=Staphylococcus aureus GN=ERS072738_02583 PE=4 SV=1	1
A0A0D6HCQ6	Fumarate hydratase class II OS=Staphylococcus aureus GN=citG PE=3 SV=1	1
A0A0D6HCS0	ABC transporter ATP-binding protein OS=Staphylococcus aureus GN=drrA PE=4 SV=1	1
A0A0D6HFN1	Serine protease OS=Staphylococcus aureus GN=splB PE=3 SV=1	1
A0A0D6HG77	Transcription accessory protein (S1 RNA-binding domain) OS=Staphylococcus aureus GN=yhgF PE=4 SV=1	1
A0A0D6HGK1	Riboflavin biosynthesis protein RibD OS=Staphylococcus aureus GN=ribD PE=3 SV=1	1
A0A0D6HHY4	NAD dependent epimerase/dehydratase family protein OS=Staphylococcus aureus GN=ylbE PE=4 SV=1	1
A0A0D6HJE2	Probable nicotinate-nucleotide adenylyltransferase OS=Staphylococcus aureus GN=nadD PE=3 SV=1	1
A0A0D6HL17	Tripeptidase T OS=Staphylococcus aureus GN=pepT_2 PE=4 SV=1	1
A0A0D6HL69	Ribonuclease Z OS=Staphylococcus aureus GN=rnz PE=3 SV=1	1
A0A0D6HMU8	Nitric oxide reductase activation protein NorD OS=Staphylococcus aureus GN=norD PE=4 SV=1	1
A0A0D6HNF0	2-dehydropantoate 2-reductase OS=Staphylococcus aureus GN=panE_1 PE=3 SV=1	1
A0A0D6HNF2	Homoserine kinase OS=Staphylococcus aureus GN=thrB PE=3 SV=1	1
A0A0D6HNF5	UDP-N-acetylmuramoylpentapeptide-glycine glycyltransferase OS=Staphylococcus aureus GN=femA PE=4 SV=1	1
A0A0D6HQP1	Malonyl CoA-acyl carrier protein transacylase OS=Staphylococcus aureus GN=fabD PE=3 SV=1	1
A0A0D6HSN6	Iron-regulated heme-iron binding protein OS=Staphylococcus aureus GN=isdB PE=4 SV=1	1
A0A0D6HSN8	Putative ribosome biogenesis GTPase RsgA OS=Staphylococcus aureus GN=engC PE=3 SV=1	1
A0A0D6HXC4	Oligopeptide ABC transporter, ATP-binding protein OppF OS=Staphylococcus aureus GN=oppF_2 PE=3 SV=1	1
A0A0D6I075	Staphylococcal nuclease OS=Staphylococcus aureus GN=nuc PE=4 SV=1	1
A0A0D6W7W9	Mobile element protein OS=Staphylococcus aureus GN=ERS072738_02745 PE=4 SV=1	1
A0A0D6WCP3	Acetolactate synthase OS=Staphylococcus aureus GN=alsS PE=3 SV=1	1
A0A0E7QLN2	Siderophore biosynthesis protein OS=Staphylococcus aureus GN=iucC_2 PE=4 SV=1	1
A0A0E7W397	DNA-directed DNA polymerase OS=Staphylococcus aureus GN=dnaE_1 PE=4 SV=1	1
A0A0E8GCM1	Fibronectin-binding protein A OS=Staphylococcus aureus GN=ERS072738_01710 PE=4 SV=1	1
A0A0K7G943	Tagatose 1,6-diphosphate aldolase OS=Staphylococcus aureus GN=lacD PE=3 SV=1	1
A0A0K7VDY7	Mutator mutT protein OS=Staphylococcus aureus GN=mutT PE=4 SV=1	1
A0A0U1MMK1	Phage antirepressor protein OS=Staphylococcus aureus GN=BN1326_100134 PE=4 SV=1	1
A0A0Y8ZTF7	IgG-binding protein SBI OS=Staphylococcus aureus GN=sbi PE=4 SV=1	1
A0A0Y9AIJ7	Phage integrase family protein OS=Staphylococcus aureus GN=xerC_1 PE=3 SV=1	1
A0A0Y9C009	YbbR-like family protein OS=Staphylococcus aureus GN=ERS074020_01847 PE=4 SV=1	1
A0A0Y9CEH5	SpoIIIE family cell division protein OS=Staphylococcus aureus GN=sftA PE=3 SV=1	1
A0A0Y9CKA1	DNA-binding response regulator OS=Staphylococcus aureus GN=bvgA PE=4 SV=1	1
A0A0Y9CM66	Phage protein OS=Staphylococcus aureus GN=ERS072738_02310 PE=4 SV=1	1
A0A0Y9CMK9	Ribonucleoside-diphosphate reductase OS=Staphylococcus aureus GN=nrdE_1 PE=3 SV=1	1
A0A0Y9D616	Sporulation protein OS=Staphylococcus aureus GN=yaaT PE=4 SV=1	1
A0A0Y9DNX2	Transposase for transposon Tn554 OS=Staphylococcus aureus GN=tnpC PE=4 SV=1	1
A0A0Y9DP24	Transposase B from transposon Tn554 OS=Staphylococcus aureus GN=tnpB PE=3 SV=1	1
A0A0Y9TLT5	Short-chain alcohol dehydrogenase OS=Staphylococcus aureus GN=ERS072738_00477 PE=3 SV=1	1
A0A0Y9TYC9	Ferrous iron transport periplasmic protein EfeO OS=Staphylococcus aureus GN=efeO PE=4 SV=1	1
A0A0Y9UBG5	D-arabino-3-hexulose 6-phosphate formaldehyde lyase OS=Staphylococcus aureus GN=ERS072738_00410 PE=4 SV=1	1
A0A0Y9VH18	ABC transporter ATP-binding protein OS=Staphylococcus aureus GN=lolD_1 PE=4 SV=1	1
A0A0Y9VHR7	Phage protein OS=Staphylococcus aureus GN=ERS074020_01075 PE=4 SV=1	1
A0A0Y9VX67	Lipoprotein OS=Staphylococcus aureus GN=ERS072738_00801 PE=3 SV=1	1
A0A0Z0KY21	NLP/P60 family lipoprotein OS=Staphylococcus aureus GN=pgdS PE=4 SV=1	1
A0A0Z0QHT4	Uncharacterized conserved protein OS=Staphylococcus aureus GN=ERS072738_00993 PE=4 SV=1	1
A0A0Z0QZB3	Secretory antigen OS=Staphylococcus aureus GN=ssaA2_3 PE=4 SV=1	1
A0A0Z0T6E3	DNA-directed DNA polymerase OS=Staphylococcus aureus GN=dnaE_3 PE=3 SV=1	1
A0A0Z0U0M1	Phage putative phosphoesterase OS=Staphylococcus aureus GN=yorK PE=4 SV=1	1
A0A0Z0UI92	Recombinational DNA repair protein RecT (Prophage associated) OS=Staphylococcus aureus GN=recT PE=4 SV=1	1
A0A0Z1ABN2	Glycosyltransferase Gtf1 OS=Staphylococcus aureus GN=gftA PE=3 SV=1	1
A0A0Z2F1T0	Histidine ammonia-lyase OS=Staphylococcus aureus GN=hutH PE=3 SV=1	1
A0A0Z3U3F1	Phage capsid and scaffold OS=Staphylococcus aureus GN=ERS074020_01705 PE=4 SV=1	1
A0A0Z4FGQ0	Isopentenyl-diphosphate delta-isomerase OS=Staphylococcus aureus GN=fni PE=3 SV=1	1
A0A0Z4I5K2	Phage protein OS=Staphylococcus aureus GN=ERS072738_02299 PE=4 SV=1	1
A0A113JCT3	Uroporphyrinogen-III methyltransferase OS=Staphylococcus aureus GN=nasF PE=3 SV=1	1
A0A113JP68	Maltose operon transcriptional repressor MalR, LacI family OS=Staphylococcus aureus GN=malR_2 PE=4 SV=1	1
A0A113JZQ2	Putative transcriptional antiterminator, BglG family / PTS system, mannitol/fructose-specific IIA component OS=Staphylococcus aureus GN=licR_3 PE=4 SV=1	1
A0A113JZZ8	Phage minor structural protein OS=Staphylococcus aureus GN=ERS072738_02607 PE=4 SV=1	1
A0A113K959	UPF0173 metal-dependent hydrolase ERS074020_02116 OS=Staphylococcus aureus GN=ERS074020_02116 PE=3 SV=1	1
A0A113KI16	Dihydrolipoyllysine-residue succinyltransferase component of 2-oxoglutarate dehydrogenase complex OS=Staphylococcus aureus GN=odhB PE=3 SV=1	1
A0A113YCU8	Pyridine nucleotide-disulfide oxidoreductase family protein OS=Staphylococcus aureus GN=ERS072738_01589 PE=4 SV=1	1
A0A113YES3	Isoprenyl transferase OS=Staphylococcus aureus GN=uppS PE=3 SV=1	1
A0A115CVC0	Phoh OS=Staphylococcus aureus GN=ybeZ PE=4 SV=1	1
A0A115D6A2	Putative exotoxin OS=Staphylococcus aureus GN=speH PE=4 SV=1	1
A0A122EFL6	UDP-sugar hydrolase; 5-nucleotidase OS=Staphylococcus aureus GN=yhcR PE=3 SV=1	1
A0A122EHR3	Na(+) H(+) antiporter subunit A OS=Staphylococcus aureus GN=mrpA PE=4 SV=1	1
A0A122ER90	Cell division protein FtsI [Peptidoglycan synthetase] / Transpeptidase, Penicillin binding protein transpeptidase domain, Penicillin-binding protein 3 OS=Staphylococcus aureus GN=ftsI_1 PE=4 SV=1	1
A0A131HSF8	Ornithine aminotransferase OS=Staphylococcus aureus GN=argD PE=3 SV=1	1
A0A131HZ22	Arginine deiminase OS=Staphylococcus aureus GN=arcA PE=3 SV=1	1
A0A131J4R7	Capsular polysaccharide synthesis enzyme Cap5G; UDP-N-acetylglucosamine 2-epimerase OS=Staphylococcus aureus GN=capG PE=3 SV=1	1
A0A131JPF3	Choloylglycine hydrolase OS=Staphylococcus aureus GN=yxeI PE=4 SV=1	1
A0A131JRM1	Imidazole glycerol phosphate synthase subunit HisF OS=Staphylococcus aureus GN=hisF PE=3 SV=1	1
A0A133PZE9	Lipase family protein OS=Staphylococcus aureus GN=ERS072738_02526 PE=4 SV=1	1
I2FK96	Aminodeoxychorismate lyase OS=Staphylococcus aureus GN=ERS072738_00256 PE=4 SV=1	1
I2FKA1	Putative allophanate hydrolase subunit 1 OS=Staphylococcus aureus GN=kipI_1 PE=4 SV=1	1
O54079	Thioredoxin reductase OS=Staphylococcus aureus GN=trxB PE=3 SV=4	1
Q4W1I3	Uncharacterised protein OS=Staphylococcus aureus GN=ERS072738_02866 PE=4 SV=1	1
Q4W8L5	Staphylocoagulase OS=Staphylococcus aureus GN=coa PE=4 SV=1	1
Q7DIA9	Cadmium efflux system accessory protein OS=Staphylococcus aureus GN=cadC PE=4 SV=1	1
Q7DIC2	23S rRNA adenine N-6-methyltransferase OS=Staphylococcus aureus GN=ermA PE=3 SV=1	1
Q7DJC4	Glycerol phosphoryl diester OS=Staphylococcus aureus GN=ugpQ PE=4 SV=1	1
Q93IC0	Plasmid recombination enzyme OS=Staphylococcus aureus GN=pre PE=4 SV=1	1
Q93SM9	Secreted von Willebrand factor-binding protein OS=Staphylococcus aureus GN=vwb PE=4 SV=1	1
Q9EUT0	Chromosome replication initiation protein dnaD OS=Staphylococcus aureus GN=dnaD PE=4 SV=1	1
Q9EZ13	Aspartate-semialdehyde dehydrogenase OS=Staphylococcus aureus GN=asd PE=3 SV=1	1
Q9R303	Ferric uptake regulation protein OS=Staphylococcus aureus GN=fur PE=3 SV=1	1
Q9XB85	Dihydroneopterin aldolase OS=Staphylococcus aureus GN=pspE_2 PE=3 SV=1	1
U5JB82	Peptide deformylase OS=Staphylococcus aureus GN=def PE=3 SV=1	1
W8TMY9	FAH family protein OS=Staphylococcus aureus GN=yisK PE=4 SV=1	1
W8TN04	Na(+) H(+) antiporter subunit E OS=Staphylococcus aureus GN=mnhE PE=4 SV=1	1
W8TNY6	50S ribosomal protein L10 OS=Staphylococcus aureus GN=rplJ PE=3 SV=1	1
W8TQF1	Allergen V5/Tpx-1 like protein OS=Staphylococcus aureus GN=ERS072738_01802 PE=4 SV=1	1
W8TRD5	50S ribosomal protein L24 OS=Staphylococcus aureus GN=rplX PE=3 SV=1	1
W8TRE5	Adenylate kinase OS=Staphylococcus aureus GN=adk PE=3 SV=1	1
W8TRN2	Uncharacterised protein OS=Staphylococcus aureus GN=ERS072738_00357 PE=4 SV=1	1
W8TRT5	L-threonine 3-dehydrogenase OS=Staphylococcus aureus GN=ERS072738_00427 PE=4 SV=1	1
W8TRV9	Nucleotide excision repair protein, with UvrB/UvrC motif OS=Staphylococcus aureus GN=ERS072738_00459 PE=4 SV=1	1
W8TS50	Inosine-5'-monophosphate dehydrogenase OS=Staphylococcus aureus GN=guaB PE=3 SV=1	1
W8TT28	DNA replication and repair protein RecF OS=Staphylococcus aureus GN=recF PE=3 SV=1	1
W8TTB7	ResD OS=Staphylococcus aureus GN=srrA PE=4 SV=1	1
W8TTQ9	Uncharacterised protein OS=Staphylococcus aureus GN=BN1321_250018 PE=4 SV=1	1
W8TTV0	Respiratory nitrate reductase delta chain OS=Staphylococcus aureus GN=ERS072738_00562 PE=4 SV=1	1
W8TTZ7	Uncharacterised protein OS=Staphylococcus aureus GN=BN1321_240136 PE=4 SV=1	1
W8TUC9	30S ribosomal protein S5 OS=Staphylococcus aureus GN=rpsE PE=3 SV=1	1
W8TUP6	3-hydroxyacyl-[acyl-carrier-protein] dehydratase FabZ OS=Staphylococcus aureus GN=fabZ PE=3 SV=1	1
W8TV80	Arginine ABC transporter, ATP-binding protein ArtM OS=Staphylococcus aureus GN=glnQ PE=4 SV=1	1
W8TVI2	Glutamyl aminopeptidase OS=Staphylococcus aureus GN=pepA_2 PE=4 SV=1	1
W8TVN9	Glutamyl-tRNA reductase OS=Staphylococcus aureus GN=hemA PE=3 SV=1	1
W8TVQ4	Cell shape-determining protein MreC OS=Staphylococcus aureus GN=BN1321_260287 PE=3 SV=1	1
W8TWI0	Amino acid carrier protein OS=Staphylococcus aureus GN=ERS072738_02442 PE=3 SV=1	1
W8TWS7	ACT domain protein OS=Staphylococcus aureus GN=BN1321_240129 PE=4 SV=1	1
W8U2W2	Oxygen-dependent choline dehydrogenase OS=Staphylococcus aureus GN=betA PE=3 SV=1	1
W8U3E4	Membrane protein OS=Staphylococcus aureus GN=BN1321_400082 PE=4 SV=1	1
W8U3T6	Purine nucleosidase OS=Staphylococcus aureus GN=rihB PE=4 SV=1	1
W8U4M3	Membrane protein OS=Staphylococcus aureus GN=BN1321_320025 PE=4 SV=1	1
W8U5J3	Membrane-bound serine protease OS=Staphylococcus aureus GN=BN1321_260212 PE=4 SV=1	1
W8U600	Two component system histidine kinase ArlS OS=Staphylococcus aureus GN=arlS PE=4 SV=1	1
W8U602	ABC transporter, ATP-binding protein OS=Staphylococcus aureus GN=bmrA PE=4 SV=1	1
W8U6B3	Nucleoside permease NupC OS=Staphylococcus aureus GN=nupC_1 PE=4 SV=1	1
W8U6F8	Channel protein, MIP family OS=Staphylococcus aureus GN=glpF PE=3 SV=1	1
W8U8C2	NreA protein OS=Staphylococcus aureus GN=nreA PE=4 SV=1	1
W8U9Q7	Exported protein OS=Staphylococcus aureus GN=BN1321_290009 PE=4 SV=1	1
W8UBH2	Cell division protein SepF OS=Staphylococcus aureus GN=sepF PE=3 SV=1	1
W8USY9	Phosphate acetyltransferase OS=Staphylococcus aureus GN=pta PE=4 SV=1	1
W8UUU6	L-serine dehydratase, beta subunit OS=Staphylococcus aureus GN=sdhB_1 PE=4 SV=1	1
W8UVF5	Ribose-5-phosphate isomerase A OS=Staphylococcus aureus GN=rpi PE=3 SV=1	1
W8UVH2	Amino acid permease OS=Staphylococcus aureus GN=yifK PE=4 SV=1	1
W8UVW4	Mannose-6-phosphate isomerase OS=Staphylococcus aureus GN=gmuF PE=4 SV=1	1
W8UWZ2	Thioredoxin OS=Staphylococcus aureus GN=ERS072738_01560 PE=4 SV=1	1
W8UX77	D-aminoacyl-tRNA deacylase OS=Staphylococcus aureus GN=dtd PE=3 SV=1	1
W8UY38	Thermonuclease OS=Staphylococcus aureus GN=nucI PE=4 SV=1	1
X5DSE7	6,7-dimethyl-8-ribityllumazine synthase OS=Staphylococcus aureus GN=ribH PE=3 SV=1	1
X5DVT6	Release factor glutamine methyltransferase OS=Staphylococcus aureus GN=prmC PE=3 SV=1	1
X5DXD1	HAD hydrolase, family IA, variant 1 OS=Staphylococcus aureus GN=ppaX PE=4 SV=1	1
X5E0M4	PTS system glucose-specific transporter subunit IIA OS=Staphylococcus aureus GN=crr PE=4 SV=1	1
X5E151	MAP domain protein OS=Staphylococcus aureus GN=map-w PE=4 SV=1	1
X5E258	Late competence protein ComGE OS=Staphylococcus aureus GN=comGE PE=4 SV=1	1
X5E273	Acetyltransferase, GNAT family OS=Staphylococcus aureus GN=ERS072738_02275 PE=4 SV=1	1
X5E2F5	N6-adenine-specific DNA methylase OS=Staphylococcus aureus GN=rlmL PE=3 SV=1	1
X5E2K8	Cysteine desulfurase OS=Staphylococcus aureus GN=csd PE=3 SV=1	1
X5E351	Methionine import ATP-binding protein MetN OS=Staphylococcus aureus GN=metN2 PE=3 SV=1	1
X5E3A4	Putative Xaa-Pro dipeptidase OS=Staphylococcus aureus GN=ERS072738_01334 PE=3 SV=1	1
X5E3G6	Alcohol dehydrogenase OS=Staphylococcus aureus GN=yhfP PE=4 SV=1	1
X5EEK6	Thioredoxin reductase OS=Staphylococcus aureus GN=trxB_3 PE=4 SV=1	1
X5EG20	Choline ABC transporter, ATP-binding protein OpuBA family protein OS=Staphylococcus aureus GN=proV_1 PE=4 SV=1	1
X5EHY0	Na+/H+ antiporter OS=Staphylococcus aureus GN=nhaK_1 PE=4 SV=1	1
X5EI47	Hpr(Ser) kinase OS=Staphylococcus aureus GN=ERS073147_00056 PE=4 SV=1	1
X5EIP1	HAD phosphatase, family IIIA OS=Staphylococcus aureus GN=yqeG PE=4 SV=1	1
X5EIR3	Peptide methionine sulfoxide reductase MsrB OS=Staphylococcus aureus GN=msrB PE=3 SV=1	1
X5EK03	Helicase OS=Staphylococcus aureus GN=uvrB_2 PE=4 SV=1	1
X5EKN6	Threonine synthase OS=Staphylococcus aureus GN=thrC PE=3 SV=1	1
X5EKP1	RNA binding protein OS=Staphylococcus aureus GN=yhbY PE=4 SV=1	1
X5ELM4	Glycosyltransferase, group 1 family protein OS=Staphylococcus aureus GN=tagE_1 PE=4 SV=1	1
W8TQK1	1-pyrroline-5-carboxylate dehydrogenase OS=Staphylococcus aureus GN=putC PE=3 SV=1	0.910438
W8UY96	Ribonuclease J OS=Staphylococcus aureus GN=rnjB PE=3 SV=1	0.896104
A0A122H943	Chaperone protein ClpB OS=Staphylococcus aureus GN=clpB_1 PE=3 SV=1	0.880769
A0A0K7NB37	Ribose-phosphate pyrophosphokinase OS=Staphylococcus aureus GN=prs PE=3 SV=1	0.863901
W8UYB0	GTP-sensing transcriptional pleiotropic repressor CodY OS=Staphylococcus aureus GN=codY PE=3 SV=1	0.855856
A0A0D6H8C7	N-acetylglucosamine-1-phosphate uridyltransferase eukaryotic OS=Staphylococcus aureus GN=ERS072738_01498 PE=4 SV=1	0.853836
A0A0Z4K649	Uncharacterised protein OS=Staphylococcus aureus GN=ERS074020_02869 PE=4 SV=1	0.841912
W8U5B7	ATP-dependent Clp protease ATP-binding subunit ClpX OS=Staphylococcus aureus GN=clpX PE=3 SV=1	0.841721
W8TN11	NADH dehydrogenase OS=Staphylococcus aureus GN=yjlD PE=4 SV=1	0.840888
X5E1R0	Elongation factor Ts OS=Staphylococcus aureus GN=tsf PE=3 SV=1	0.840888
X5DZ84	2-oxoglutarate dehydrogenase E1 component OS=Staphylococcus aureus GN=odhA PE=3 SV=1	0.840805
A0A123C3I7	Putative, Lmo0069-like protein OS=Staphylococcus aureus GN=ERS074020_01037 PE=4 SV=1	0.830078
W8TRN9	Fructose-1,6-bisphosphate aldolase OS=Staphylococcus aureus GN=fba PE=1 SV=1	0.829217
A0A0S3E3E9	Fructose-bisphosphate aldolase class 1 OS=Staphylococcus aureus GN=fda PE=3 SV=1	0.828441
W8TSS5	Cytosolic protein containing multiple CBS domains OS=Staphylococcus aureus GN=ytoI PE=4 SV=1	0.816065
A0A0Y9AAE9	Pyruvate decarboxylase; Alpha-keto-acid decarboxylase OS=Staphylococcus aureus GN=ipdC PE=3 SV=1	0.81547
W8U5E3	Histidine--tRNA ligase OS=Staphylococcus aureus GN=hisS PE=3 SV=1	0.810837
A0A0D6HN74	Transketolase OS=Staphylococcus aureus GN=tkt PE=3 SV=1	0.808367
A0A0Y9TM89	Phosphoglucomutase/phosphomannomutase alpha/beta/subunit OS=Staphylococcus aureus GN=pgcA PE=3 SV=1	0.807059
A0A0Z4EL36	Thioester reductase domain-containing protein OS=Staphylococcus aureus GN=srfAB PE=3 SV=1	0.803493
A0A0E8GPH7	Smooth muscle caldesmon OS=Staphylococcus aureus GN=ERS072738_01554 PE=4 SV=1	0.801923
A0A090N2A8	Chromosomal replication initiator protein DnaA OS=Staphylococcus aureus GN=dnaA PE=3 SV=1	0.800712
A0A0D3QB94	Fructose-1,6-bisphosphatase class 3 OS=Staphylococcus aureus GN=fbp PE=3 SV=1	0.796154
A0A0D6GA82	Glutamate synthase [NADPH] large subunit OS=Staphylococcus aureus GN=gltB_2 PE=4 SV=1	0.792593
A0A068DT46	DNA gyrase subunit B OS=Staphylococcus aureus GN=gyrB PE=3 SV=1	0.787185
A0A0D6H7H2	ATP-dependent RecD-like DNA helicase OS=Staphylococcus aureus GN=recD_2 PE=3 SV=1	0.782288
A0A077VHU6	30S ribosomal protein S7 OS=Staphylococcus aureus GN=rpsG PE=3 SV=1	0.776598
X5EMG1	Glutamate synthase (NADPH) OS=Staphylococcus aureus GN=gltB_1 PE=3 SV=1	0.773779
W8U458	Transcription termination factor Rho OS=Staphylococcus aureus GN=rho PE=3 SV=1	0.771998
A0A113K8Y6	Acetyl-coenzyme A synthetase OS=Staphylococcus aureus GN=acsA PE=4 SV=1	0.771712
A0A0E7DVG7	ABC transporter ATP-binding protein uup OS=Staphylococcus aureus GN=yjjK PE=4 SV=1	0.7681
W8U7I3	DNA polymerase III subunit beta OS=Staphylococcus aureus GN=dnaN PE=4 SV=1	0.767769
A0A077VMP6	50S ribosomal protein L20 OS=Staphylococcus aureus GN=rplT PE=3 SV=1	0.763289
A0A0D6GTQ1	Hydrolase OS=Staphylococcus aureus GN=ERS072738_01617 PE=4 SV=1	0.755814
A0A0E7DX57	Peptidase M16 inactive domain protein OS=Staphylococcus aureus GN=ERS072738_01639 PE=4 SV=1	0.755814
A0A131K6J9	DNA integration/recombination/inversion protein OS=Staphylococcus aureus GN=xerC_4 PE=3 SV=1	0.754795
W8TQ45	50S ribosomal protein L9 OS=Staphylococcus aureus GN=rplI PE=3 SV=1	0.751848
A0A077V1G8	FeS assembly ATPase SufC OS=Staphylococcus aureus GN=yurY PE=4 SV=1	0.7491
A0A113PW18	Collagen adhesin OS=Staphylococcus aureus GN=ald PE=4 SV=1	0.745921
A0A0D6HC30	tRNA N6-adenosine threonylcarbamoyltransferase OS=Staphylococcus aureus GN=gcp PE=3 SV=1	0.745536
W8U0T0	Triosephosphate isomerase OS=Staphylococcus aureus GN=tpiA PE=3 SV=1	0.745536
W8U599	Acetyl-coenzyme A carboxylase carboxyl transferase subunit beta OS=Staphylococcus aureus GN=accD PE=3 SV=1	0.745536
W8TV52	Ferritin OS=Staphylococcus aureus GN=ftnA PE=3 SV=1	0.743021
Q53753	Methyltransferase domain protein OS=Staphylococcus aureus GN=ORF202 PE=4 SV=1	0.73814
A0A0Z0Q2U3	Superfamily I DNA/RNA helicase protein OS=Staphylococcus aureus GN=ERS072738_00798 PE=4 SV=1	0.737589
W8U5R6	Pseudouridine synthase OS=Staphylococcus aureus GN=rluB PE=3 SV=1	0.734835
A0A131HNN1	DNA helicase OS=Staphylococcus aureus GN=uvrD PE=3 SV=1	0.731278
Q53725	Cell division protein FtsI (Peptidoglycan synthetase) OS=Staphylococcus aureus GN=pbpA PE=4 SV=1	0.729614
A0A0Y9UC67	SdrC protein OS=Staphylococcus aureus GN=sdrI PE=4 SV=1	0.729469
X5E1Q9	UvrABC system protein C OS=Staphylococcus aureus GN=uvrC PE=3 SV=1	0.726277
W8TMM6	Pyruvate dehydrogenase E1 component alpha subunit OS=Staphylococcus aureus GN=pdhA PE=4 SV=1	0.719293
A0A115DT67	Phage ATP-dependent DNA ligase protein OS=Staphylococcus aureus GN=ERS072738_02326 PE=4 SV=1	0.719251
A0A123BP06	RNA methyltransferase, TrmA family OS=Staphylococcus aureus GN=ERS072738_02100 PE=3 SV=1	0.719251
Q6XZ85	Serine-protein kinase RsbW OS=Staphylococcus aureus GN=rsbW PE=3 SV=1	0.71677
A0A0D6HRB0	Orotate phosphoribosyltransferase OS=Staphylococcus aureus GN=pyrE PE=3 SV=1	0.708874
A0A0Z4K0D3	Aldo/keto reductase family protein OS=Staphylococcus aureus GN=yvgN PE=4 SV=1	0.705989
W8U933	Aldehyde dehydrogenase OS=Staphylococcus aureus GN=ERS072738_01925 PE=3 SV=1	0.704676
W8UA09	UPF0354 protein A4U86_08550 OS=Staphylococcus aureus GN=ERS072738_01559 PE=3 SV=1	0.700599
X5DRY1	YigZ family protein OS=Staphylococcus aureus GN=yigZ PE=4 SV=1	0.696801
X5E3H9	Aldose 1-epimerase OS=Staphylococcus aureus GN=mro PE=4 SV=1	0.696801
A0A0Y9C818	Structural protein, phage associated OS=Staphylococcus aureus GN=ERS074020_01968 PE=4 SV=1	0.694915
A0A0D6HQM6	Methionyl-tRNA formyltransferase OS=Staphylococcus aureus GN=fmt PE=3 SV=1	0.694087
A0A0E7N0W3	Exonuclease SbcC OS=Staphylococcus aureus GN=sbcC PE=4 SV=1	0.6875
A0A0D6HKK2	Farnesyl pyrophosphate synthetase OS=Staphylococcus aureus GN=hepT PE=3 SV=1	0.685285
A0A068DY65	DNA ligase OS=Staphylococcus aureus GN=lig PE=3 SV=1	0.680108
A0A114AKD5	Siderophore staphylobactin biosynthesis protein SbnG OS=Staphylococcus aureus GN=sbnG PE=3 SV=1	0.679922
W8UY08	Aconitate hydratase OS=Staphylococcus aureus GN=citB PE=3 SV=1	0.677625
A0A0Z4ICK9	50S ribosomal protein L21 OS=Staphylococcus aureus GN=rplU PE=3 SV=1	0.674278
Q9L3N6	Putative uncharacterized protein OS=Staphylococcus aureus GN=ERS072738_00984 PE=4 SV=1	0.674177
W8U0E5	Acid sugar phosphatase OS=Staphylococcus aureus GN=nagD PE=3 SV=1	0.674177
X5DRL9	Nitroreductase family protein OS=Staphylococcus aureus GN=BN1321_330063 PE=4 SV=1	0.674177
X5E1S4	Ornithine aminotransferase OS=Staphylococcus aureus GN=rocD2 PE=3 SV=1	0.666667
W8USK0	Ribosomal subunit interface protein OS=Staphylococcus aureus GN=hpf PE=4 SV=1	0.658069
A0A0Y9BNQ8	Phage-like protein OS=Staphylococcus aureus GN=ERS074020_01698 PE=4 SV=1	0.654412
W8UVY7	Peptide chain release factor 1 OS=Staphylococcus aureus GN=prfA PE=3 SV=1	0.651163
A0A115DNX4	Phage protein OS=Staphylococcus aureus GN=ERS072738_02223 PE=4 SV=1	0.650602
A0A123BRP9	Phage protein OS=Staphylococcus aureus GN=ERS072738_02211 PE=4 SV=1	0.64878
A0A0E7R7D1	Fibronectin-binding protein A OS=Staphylococcus aureus GN=fnbA PE=4 SV=1	0.648148
A0A0Y9Z2T5	Ribonucleotide reductase of class III (Anaerobic), large subunit OS=Staphylococcus aureus GN=nrdD PE=4 SV=1	0.648045
A0A0C6ERM0	Phage protein OS=Staphylococcus aureus GN=ERS072738_02605 PE=4 SV=1	0.645503
A0A0Z0RG81	Penicillin-binding protein 2 OS=Staphylococcus aureus GN=ponA PE=4 SV=1	0.64521
W8TSG6	CDP-glycerol:poly(Glycerophosphate) glycerophosphotransferase OS=Staphylococcus aureus GN=tagF_3 PE=4 SV=1	0.644573
A0A0Z4GUD7	Putative ATP/GTP-binding protein OS=Staphylococcus aureus GN=ERS074020_01606 PE=4 SV=1	0.64433
W8UT31	DNA-directed RNA polymerase subunit beta OS=Staphylococcus aureus GN=rpoB PE=3 SV=1	0.642556
Q79ER8	Beta-lactam sensor/signal transducer MecR1 OS=Staphylococcus aureus GN=mecR1 PE=4 SV=1	0.641509
W8TR17	AraC family regulatory protein OS=Staphylococcus aureus GN=melR_2 PE=4 SV=1	0.641509
W8TS84	Aspartyl/glutamyl-tRNA(Asn/Gln) amidotransferase subunit B OS=Staphylococcus aureus GN=gatB_2 PE=3 SV=1	0.64142
A0A122EVM0	ABC transporter permease OS=Staphylococcus aureus GN=ERS072738_01038 PE=3 SV=1	0.64
W8U5N5	Exodeoxyribonuclease 7 large subunit OS=Staphylococcus aureus GN=xseA PE=3 SV=1	0.64
A0A0D6HMW3	CCA-adding enzyme OS=Staphylococcus aureus GN=papS PE=3 SV=1	0.639405
A0A0Z4JBW5	Dehydrosqualene desaturase (Diapophytoene desaturase) (4,4-diapophytoene desaturase) OS=Staphylococcus aureus GN=crtN PE=3 SV=1	0.639286
A0A113KJ56	Phage protein OS=Staphylococcus aureus GN=ERS072738_02719 PE=4 SV=1	0.639286
Q9ZNI0	Eprh OS=Staphylococcus aureus GN=eprh PE=4 SV=1	0.636986
A0A0Y9D083	5'-nucleotidase OS=Staphylococcus aureus GN=yfkN_3 PE=3 SV=1	0.636656
G1BWG8	Cell surface elastin binding protein OS=Staphylococcus aureus GN=ebpS PE=4 SV=1	0.635842
A0A0K6VEI6	Phosphomevalonate kinase OS=Staphylococcus aureus GN=mvaK2 PE=4 SV=1	0.63522
A0A131HQ81	Integrase, superantigen-encoding pathogenicity islands SaPI OS=Staphylococcus aureus GN=ERS072738_01998 PE=3 SV=1	0.63522
D5LFT5	AgrC OS=Staphylococcus aureus GN=agrC PE=4 SV=2	0.63522
A0A0D3QAA6	Amino acid permease OS=Staphylococcus aureus GN=ERS072738_00513 PE=4 SV=1	0.634731
A0A0D6WE06	Heme transporter IsdA OS=Staphylococcus aureus GN=isdA PE=4 SV=1	0.631436
A0A0Y9ABQ3	NADH-dependent dehydrogenase OS=Staphylococcus aureus GN=ycjS_1 PE=4 SV=1	0.631436
A0A0D6G555	CDP-glycerol:poly(Glycerophosphate) glycerophosphotransferase OS=Staphylococcus aureus GN=tagB PE=4 SV=1	0.62982
A0A0Y9A756	Siderophore staphylobactin biosynthesis protein SbnI OS=Staphylococcus aureus GN=sbnI PE=4 SV=1	0.62982
W8TVR3	Queuine tRNA-ribosyltransferase OS=Staphylococcus aureus GN=tgt PE=3 SV=1	0.62982
W8TPC6	30S ribosomal protein S6 OS=Staphylococcus aureus GN=rpsF PE=3 SV=1	0.626527
A0A0B4N8Q8	Glycerate kinase OS=Staphylococcus aureus GN=glxK_1 PE=4 SV=1	0.625571
A0A0D6GAS1	UPF0753 protein A4U86_11605 OS=Staphylococcus aureus GN=ERS072738_02520 PE=3 SV=1	0.625571
A0A0Y9CSN9	Phage protein OS=Staphylococcus aureus GN=ERS072738_02246 PE=4 SV=1	0.625571
A0A0D6GAM0	Staphylococcal exotoxin OS=Staphylococcus aureus GN=set20 PE=4 SV=1	0.623932
X5E3Y8	Gluconate operon transcriptional repressor OS=Staphylococcus aureus GN=ydfH PE=4 SV=1	0.618519
W8U578	1-acyl-sn-glycerol-3-phosphate acyltransferase OS=Staphylococcus aureus GN=plsC PE=4 SV=1	0.616935
A0A0Z0U547	Uncharacterised protein OS=Staphylococcus aureus GN=ERS072738_02764 PE=4 SV=1	0.613675
A0A122LCC9	PTS system, IIB component / PTS system, IIC component OS=Staphylococcus aureus GN=ERS072738_00889 PE=4 SV=1	0.613675
A0A0D6HLK7	UDP-N-acetylglucosamine--N-acetylmuramyl-(pentapeptide) pyrophosphoryl-undecaprenol N-acetylglucosamine transferase OS=Staphylococcus aureus GN=murG PE=3 SV=1	0.611554
A0A0Y9XT13	Dihydroorotate dehydrogenase (quinone) OS=Staphylococcus aureus GN=pyrD PE=3 SV=1	0.611554
A0A122EPB9	Formate acetyltransferase OS=Staphylococcus aureus GN=pflB PE=4 SV=1	0.610329
A0A166E063	GntR family transcriptional regulator OS=Staphylococcus aureus GN=treR_1 PE=4 SV=1	0.609718
Q9RL70	ABC transporter permease OS=Staphylococcus aureus GN=cdaA PE=4 SV=1	0.609718
A0A0D6HBV5	Aminopeptidase OS=Staphylococcus aureus GN=pepS PE=4 SV=1	0.609281
W8UAF4	Glycine--tRNA ligase OS=Staphylococcus aureus GN=glyS PE=3 SV=1	0.60917
A0A0E8G771	Radical activating enzyme protein OS=Staphylococcus aureus GN=ERS072738_01837 PE=4 SV=1	0.606277
A0A0Z0N8N9	Pathogenicity island protein OS=Staphylococcus aureus GN=ERS072738_00137 PE=4 SV=1	0.606277
W8U058	Membrane spanning protein OS=Staphylococcus aureus GN=yhhT_1 PE=4 SV=1	0.606277
W8U188	Threonine/Serine Exporter OS=Staphylococcus aureus GN=BN1321_150026 PE=4 SV=1	0.606277
W8U0W1	Threonine/Serine Exporter OS=Staphylococcus aureus GN=yjjP PE=4 SV=1	0.601542
W8UXD3	MiaB family protein, possibly involved in tRNA or rRNA modification OS=Staphylococcus aureus GN=miaB_1 PE=4 SV=1	0.601542
W8TRE0	50S ribosomal protein L18 OS=Staphylococcus aureus GN=rplR PE=3 SV=1	0.599103
X5DRN2	Ribosome biogenesis GTPase A OS=Staphylococcus aureus GN=rbgA PE=3 SV=1	0.594966
W8TUL3	S-ribosylhomocysteine lyase OS=Staphylococcus aureus GN=luxS PE=3 SV=1	0.59363
A0A0E7YFM3	Exotoxin OS=Staphylococcus aureus GN=ERS072738_02739 PE=4 SV=1	0.591837
X5EJ51	Teichoic acids export ATP-binding protein TagH OS=Staphylococcus aureus GN=tagH_1 PE=3 SV=1	0.590194
W8UBI1	Ribosomal RNA small subunit methyltransferase H OS=Staphylococcus aureus GN=mraW PE=3 SV=1	0.58794
X5E526	CHAP domain protein OS=Staphylococcus aureus GN=lysM PE=4 SV=1	0.58794
X5EJE5	Transcription factor FapR OS=Staphylococcus aureus GN=fapR PE=3 SV=1	0.58794
W8TUC3	50S ribosomal protein L5 OS=Staphylococcus aureus GN=rplE PE=3 SV=1	0.584315
A0A122EYJ3	Autolysin OS=Staphylococcus aureus GN=atl_3 PE=4 SV=1	0.579261
W8TRC7	50S ribosomal protein L4 OS=Staphylococcus aureus GN=rplD PE=3 SV=1	0.578972
X5DXF6	UvrABC system protein B OS=Staphylococcus aureus GN=uvrB_1 PE=3 SV=1	0.568493
A0A131HR55	ATPase involved in DNA repair, phage associated OS=Staphylococcus aureus GN=ERS072738_02902 PE=4 SV=1	0.567901
W8U2Y3	Diacylglucosamine hydrolase like OS=Staphylococcus aureus GN=ERS072738_01147 PE=4 SV=1	0.567469
X5E004	Signal recognition particle protein OS=Staphylococcus aureus GN=ffh PE=3 SV=1	0.567469
X5DS33	Carbamoyl-phosphate synthase large chain OS=Staphylococcus aureus GN=pyrAB PE=3 SV=1	0.554075
Q933G8	Uncharacterised protein OS=Staphylococcus aureus GN=ERS072738_02569 PE=4 SV=1	0.553179
A0A0Y9VFA8	DNA segregation ATPase-like protein OS=Staphylococcus aureus GN=yukA PE=4 SV=1	0.548544
D4N300	Aminoacyltransferase FemB OS=Staphylococcus aureus GN=femB PE=4 SV=1	0.546724
X5EGV6	Heme transporter IsdDEF, membrane component IsdD OS=Staphylococcus aureus GN=isdD PE=4 SV=1	0.545781
X5EMW7	D-alanine--poly(phosphoribitol) ligase subunit 1 OS=Staphylococcus aureus GN=dltA PE=3 SV=1	0.542208
A0A0D6HVU1	Phosphoribosylamine--glycine ligase OS=Staphylococcus aureus GN=purD PE=3 SV=1	0.539109
A0A113YCS2	NAD(FAD)-utilizing dehydrogenase OS=Staphylococcus aureus GN=ERS072738_01571 PE=4 SV=1	0.538462
A0A0E7NTZ3	Deblocking aminopeptidase OS=Staphylococcus aureus GN=ysdC_2 PE=4 SV=1	0.536337
A0A0K7WU66	Aspartyl/glutamyl-tRNA(Asn/Gln) amidotransferase subunit C OS=Staphylococcus aureus GN=gatC PE=3 SV=1	0.533765
A0A0D6HH90	Proline dipeptidase OS=Staphylococcus aureus GN=ERS072738_01523 PE=3 SV=1	0.532877
W8TNT9	Mevalonate kinase OS=Staphylococcus aureus GN=mvaK PE=4 SV=1	0.532877
A0A131HLD5	Ribonuclease HIII OS=Staphylococcus aureus GN=rnhC PE=3 SV=1	0.52581
A0A0D6W8U9	Isoleucine--tRNA ligase OS=Staphylococcus aureus GN=ileS PE=3 SV=1	0.522205
A0A0C2L236	Ribosomal RNA small subunit methyltransferase A OS=Staphylococcus aureus GN=rsmA PE=3 SV=1	0.517562
X5E3Z9	Endonuclease MutS2 OS=Staphylococcus aureus GN=mutS2 PE=3 SV=1	0.513193
W8UW49	Redox-sensing transcriptional repressor Rex OS=Staphylococcus aureus GN=rex PE=3 SV=1	0.512334
A0A077UJQ8	30S ribosomal protein S14 OS=Staphylococcus aureus GN=rpsN_2 PE=3 SV=1	0.507212
X5EG17	ZK354.3 domain protein OS=Staphylococcus aureus GN=ERS072738_00294 PE=4 SV=1	0.507212
A0A0Y9CL64	DNA-directed DNA polymerase OS=Staphylococcus aureus GN=dnaE_3 PE=3 SV=1	0.490161
A0A131JTR6	Phage infection protein OS=Staphylococcus aureus GN=ERS072738_01096 PE=4 SV=1	0.489308
A0A0D6HEZ2	Epidermin leader peptide processing serine protease EpiP OS=Staphylococcus aureus GN=epiP PE=3 SV=1	0.483871
A0A0Z4HPI2	Phage protein OS=Staphylococcus aureus GN=ERS072738_02238 PE=4 SV=1	0.481928
A0A0H2D2H9	Phage portal protein OS=Staphylococcus aureus GN=BN1321_320060 PE=4 SV=1	0.48125
A0A0Y9CNC1	Invertase OS=Staphylococcus aureus GN=scrB PE=3 SV=1	0.478495
W8TVT7	Peptidase, U32 family OS=Staphylococcus aureus GN=yhbU_2 PE=4 SV=1	0.476415
A0A160MQL0	Glycine betaine transport ATP-binding protein OS=Staphylococcus aureus GN=proV_2 PE=1 SV=1	0.475248
W8U3U8	GTP 3',8-cyclase OS=Staphylococcus aureus GN=moaA PE=3 SV=1	0.475248
A0A122ET75	Proline--tRNA ligase OS=Staphylococcus aureus GN=proS PE=3 SV=1	0.47427
A0A0Y9ASH0	IS1181 transposase OS=Staphylococcus aureus GN=ERS074020_02941 PE=4 SV=1	0.472973
A0A131HQ52	Flavohemoprotein (Hemoglobin-like protein) (Flavohemoglobin) (Nitric oxide dioxygenase) OS=Staphylococcus aureus GN=hmp PE=3 SV=1	0.472973
A0A077VIT6	Uncharacterized conserved protein OS=Staphylococcus aureus GN=BN1326_140104 PE=4 SV=1	0.472944
W8U0B7	Peptidyl-prolyl cis-trans isomerase OS=Staphylococcus aureus GN=ERS072738_00086 PE=3 SV=1	0.472944
A0A0Y9UD87	Putative peptidase OS=Staphylococcus aureus GN=yxeP_1 PE=4 SV=1	0.472103
A0A0D3QAH1	MerR family transcriptional regulator OS=Staphylococcus aureus GN=zntR PE=4 SV=1	0.470803
A0A0Y9A5V8	tRNA-dihydrouridine synthase OS=Staphylococcus aureus GN=dus PE=3 SV=1	0.470803
A0A0Y9A7X9	Putative ABC-type transporter OS=Staphylococcus aureus GN=ERS074020_00900 PE=4 SV=1	0.470803
A0A131HRP6	Membrane spanning protein OS=Staphylococcus aureus GN=ERS072738_00924 PE=4 SV=1	0.470803
W8U1H2	Putative 4-diphosphocytidyl-2-C-methyl-D-erythritol kinase OS=Staphylococcus aureus GN=ispE PE=3 SV=1	0.470803
W8U6K4	30S ribosomal protein S16 OS=Staphylococcus aureus GN=rpsP PE=3 SV=1	0.467662
H9BRP0	Putative phosphoserine phosphatase RsbU OS=Staphylococcus aureus GN=rsbU PE=4 SV=1	0.466901
A0A0D6HX24	Pseudouridine synthase, RluA family OS=Staphylococcus aureus GN=yjbO PE=4 SV=1	0.466238
A0A0E8J4E5	ABC transporter ATP-binding protein OS=Staphylococcus aureus GN=metN_1 PE=4 SV=1	0.466238
Q7B2U9	Holliday junction resolvase RecU OS=Staphylococcus aureus GN=prfA PE=3 SV=1	0.466238
W8U818	Gluconate permease OS=Staphylococcus aureus GN=gntP PE=4 SV=1	0.466238
A0A0E7Q999	PTS family glucose/glucoside (Glc) porter component IIABC OS=Staphylococcus aureus GN=glcB PE=4 SV=1	0.465839
W8URP2	Bacterial cytochrome ubiquinol oxidase OS=Staphylococcus aureus GN=ythA PE=4 SV=1	0.465753
X5DWK0	Glyoxal reductase OS=Staphylococcus aureus GN=ERS072738_00268 PE=4 SV=1	0.465753
A0A0D6GSR0	tRNA dimethylallyltransferase OS=Staphylococcus aureus GN=miaA PE=3 SV=1	0.464072
A0A0K6Z0X1	LysR family regulatory protein CidR OS=Staphylococcus aureus GN=cidR PE=4 SV=1	0.464072
A0A131JPA8	Ribose operon repressor, putative OS=Staphylococcus aureus GN=degA PE=4 SV=1	0.464072
X5EJM2	Oxidoreductase ion channel OS=Staphylococcus aureus GN=iolS PE=4 SV=1	0.464072
W8TW35	6-phosphogluconate dehydrogenase, decarboxylating OS=Staphylococcus aureus GN=gndA PE=3 SV=1	0.463721
A0A0Z0N2W5	Acyltransferase OS=Staphylococcus aureus GN=oatA_1 PE=4 SV=1	0.462396
A0A127JG22	FatD OS=Staphylococcus aureus GN=fecD PE=3 SV=1	0.462396
X5DYK9	Superantigen-like protein OS=Staphylococcus aureus GN=ERS072738_01757 PE=4 SV=1	0.462396
A0A0D6HUL1	Bifunctional purine biosynthesis protein PurH OS=Staphylococcus aureus GN=purH PE=3 SV=1	0.46227
X5E1C1	S-adenosylmethionine synthase OS=Staphylococcus aureus GN=metK PE=3 SV=1	0.462109
A0A0D6GBK0	Exotoxin 7 OS=Staphylococcus aureus GN=set7 PE=4 SV=1	0.460154
A0A0C6DXC8	Ferric hydroxamate receptor 1 OS=Staphylococcus aureus GN=ERS072738_00132 PE=4 SV=1	0.456471
A0A0D3QA12	Multidrug resistance protein (Function not yet clear) OS=Staphylococcus aureus GN=ERS072738_00604 PE=4 SV=1	0.456471
A0A0D6HQT9	ATP-dependent DNA helicase RecG OS=Staphylococcus aureus GN=recG PE=3 SV=1	0.456471
A0A0Y9CN82	Phage protein OS=Staphylococcus aureus GN=ERS072738_02297 PE=4 SV=1	0.456471
W8U7Z1	L-serine dehydratase (Alpha chain) OS=Staphylococcus aureus GN=sdaAA PE=4 SV=1	0.456471
X5EHM6	Alanine dehydrogenase OS=Staphylococcus aureus GN=ald2_2 PE=3 SV=1	0.455829
A0A0D6H001	Lipoprotein OS=Staphylococcus aureus GN=ERS072738_00588 PE=4 SV=1	0.452991
A0A0Y9CF37	tRNA (guanine-N(7)-)-methyltransferase OS=Staphylococcus aureus GN=trmB PE=3 SV=1	0.452991
W8TRI2	Protein of uncharacterised function (DUF402) OS=Staphylococcus aureus GN=ERS072738_00300 PE=4 SV=1	0.452991
W8TSB6	Putative bacterioferritin comigratory protein putative peroxiredoxin OS=Staphylococcus aureus GN=bcp PE=4 SV=1	0.452991
A0A0Z1I075	Lipoate--protein ligase OS=Staphylococcus aureus GN=lplJ_2 PE=4 SV=1	0.45122
W8U5S1	Iron compound ABC uptake transporter substrate-binding protein OS=Staphylococcus aureus GN=yclQ PE=4 SV=1	0.45122
A0A077W018	Transcriptional regulator MraZ OS=Staphylococcus aureus GN=mraZ PE=3 SV=1	0.448077
A0A0D6GYF5	ABC transporter permease OS=Staphylococcus aureus GN=ybbM PE=4 SV=1	0.448077
A0A0Y9ARI8	Maltose operon transcriptional repressor MalR, LacI family OS=Staphylococcus aureus GN=malR_1 PE=4 SV=1	0.448077
W8TMN2	Ktr system potassium uptake protein A OS=Staphylococcus aureus GN=ktrC PE=4 SV=1	0.448077
W8U6M5	Putative lipoprotein OS=Staphylococcus aureus GN=ERS072738_01705 PE=4 SV=1	0.448077
X5DTM4	Spermine/spermidine acetyltransferase OS=Staphylococcus aureus GN=blt PE=4 SV=1	0.448077
Q9RMM6	DNA polymerase OS=Staphylococcus aureus GN=polA PE=3 SV=1	0.445242
A0A0E7SGC4	Mannitol-1-phosphate 5-dehydrogenase OS=Staphylococcus aureus GN=mtlD PE=3 SV=1	0.444646
A0A115D1M1	Alpha/beta hydrolase OS=Staphylococcus aureus GN=ERS072738_00765 PE=4 SV=1	0.444646
A0A131J4C4	UDP-2-acetamido-2,6-dideoxy-beta-L-talose 4-dehydrogenase OS=Staphylococcus aureus GN=ERS072738_00851 PE=4 SV=1	0.444646
A0A0K7SPB7	Pyridoxal 5'-phosphate synthase subunit PdxS OS=Staphylococcus aureus GN=pdxS PE=3 SV=1	0.444304
W8TMM2	DNA-binding helix-turn-helix protein OS=Staphylococcus aureus GN=puuR PE=4 SV=1	0.442735
X5EI89	UPF0340 protein A4U86_07150 OS=Staphylococcus aureus GN=ERS072738_01933 PE=3 SV=1	0.442735
W8TQN9	Na+/H+ antiporter OS=Staphylococcus aureus GN=kefC PE=3 SV=1	0.440984
A0A077W1M4	50S ribosomal protein L7/L12 OS=Staphylococcus aureus GN=rplL PE=3 SV=1	0.440213
A0A0H2C4Q0	L-lactate permease OS=Staphylococcus aureus GN=lctP PE=4 SV=1	0.439103
A0A0D6GUT2	Cardiolipin synthase OS=Staphylococcus aureus GN=cls_2 PE=3 SV=1	0.438871
A0A162H218	Immunodominant antigen B OS=Staphylococcus aureus GN=isaB PE=4 SV=1	0.437126
W8TT33	Ribonuclease P protein component OS=Staphylococcus aureus GN=rnpA PE=3 SV=1	0.437126
W8TUS8	Protein SprT-like OS=Staphylococcus aureus GN=ERS072738_01984 PE=3 SV=1	0.437126
W8U8V1	Energy-coupling factor transporter ATP-binding protein EcfA OS=Staphylococcus aureus GN=ecfA1_1 PE=3 SV=1	0.437126
A0A0E8GJ70	Octanoyltransferase LipM OS=Staphylococcus aureus GN=lipM PE=3 SV=1	0.432545
W8TV46	Diacylglycerol kinase OS=Staphylococcus aureus GN=dagK PE=4 SV=1	0.432545
A0A0E7VD07	Acetyltransferase, GNAT family OS=Staphylococcus aureus GN=ERS072738_00585 PE=4 SV=1	0.429306
A0A131HYC7	Subtilase family protease OS=Staphylococcus aureus GN=apr PE=4 SV=1	0.429306
Q1XDY3	HTH-type transcriptional regulator TcaR OS=Staphylococcus aureus GN=tcaR PE=4 SV=1	0.429306
W8TQA2	Poly-beta-1,6-N-acetyl-D-glucosamine synthase OS=Staphylococcus aureus GN=icaA PE=4 SV=1	0.429306
W8U6N8	Bifunctional protein PyrR OS=Staphylococcus aureus GN=pyrR PE=3 SV=1	0.423349
A0A077UTV6	Lysine--tRNA ligase OS=Staphylococcus aureus GN=lysS PE=3 SV=1	0.422943
A0A0Y8ZCI7	DNA-directed RNA polymerase subunit beta' OS=Staphylococcus aureus GN=rpoC PE=3 SV=1	0.415304
A0A0Y9CYC3	Holliday junction ATP-dependent DNA helicase RuvA OS=Staphylococcus aureus GN=ruvA PE=3 SV=1	0.412221
A0A0B6XSJ7	Oxidoreductase, zinc-binding dehydrogenase family protein OS=Staphylococcus aureus GN=curA PE=4 SV=1	0.409729
A0A0Z0ILF4	Putative secretion accessory protein EsaA/YueB OS=Staphylococcus aureus GN=esaA PE=4 SV=1	0.407407
D3X7X8	ABC transporter ATP-binding protein OS=Staphylococcus aureus GN=lolD_2 PE=4 SV=1	0.405546
Q9RL76	Anthranilate synthase component II OS=Staphylococcus aureus GN=pabA_2 PE=4 SV=1	0.405546
W8TRP5	50S ribosomal protein L31 type B OS=Staphylococcus aureus GN=rpmEB PE=3 SV=1	0.405546
A0A122KZA5	3-oxoacyl-[acyl-carrier-protein] synthase 3 OS=Staphylococcus aureus GN=fabH PE=3 SV=1	0.399522
W8U928	CTP synthase OS=Staphylococcus aureus GN=ctrA PE=3 SV=1	0.399522
A0A0T7M8W4	LPXTG surface-anchored protein OS=Staphylococcus aureus GN=fmtB PE=4 SV=1	0.397959
A0A131JTH8	Uncharacterised protein OS=Staphylococcus aureus GN=ERS072738_00968 PE=4 SV=1	0.396947
W8TSY1	Adenine phosphoribosyltransferase OS=Staphylococcus aureus GN=apt PE=3 SV=1	0.396947
W8UY26	Catalase OS=Staphylococcus aureus GN=katA PE=3 SV=1	0.390821
A0A168U0J4	Phage protein OS=Staphylococcus aureus GN=ERS072738_02951 PE=4 SV=1	0.386905
Q33C63	Tautomerase OS=Staphylococcus aureus GN=graC PE=3 SV=1	0.386905
A0A131JWK9	Phenylalanine--tRNA ligase beta subunit OS=Staphylococcus aureus GN=pheT_2 PE=3 SV=1	0.384013
W8TNX2	Branched-chain-amino-acid aminotransferase OS=Staphylococcus aureus GN=ilvE PE=3 SV=1	0.377687
A0A0Y9BW18	Pantothenate synthetase OS=Staphylococcus aureus GN=panC PE=3 SV=1	0.374649
W8U075	Tryptophan--tRNA ligase OS=Staphylococcus aureus GN=trpS PE=3 SV=1	0.374649
A0A0D6GC70	5-methyltetrahydropteroyltriglutamate--homocysteine methyltransferase OS=Staphylococcus aureus GN=metE PE=3 SV=1	0.372694
A0A0D6GTD2	Acyl-coenzyme A synthetase/AMP-(Fatty) acid ligase OS=Staphylococcus aureus GN=bclA PE=4 SV=1	0.372525
W8U1E8	Pyridoxal 5'-phosphate synthase subunit PdxT OS=Staphylococcus aureus GN=pdxT PE=3 SV=1	0.370116
A0A0D6H5T5	DNA topoisomerase 3 OS=Staphylococcus aureus GN=topB PE=3 SV=1	0.367893
W8TMZ7	Glutamate dehydrogenase OS=Staphylococcus aureus GN=gudB PE=3 SV=1	0.365314
A0A0Y9T3V9	Aminomethyltransferase OS=Staphylococcus aureus GN=gcvT PE=3 SV=1	0.359852
A0A068A921	Nitrate reductase, beta subunit OS=Staphylococcus aureus GN=narH PE=4 SV=1	0.359712
A0A0E8J639	UDP-N-acetylmuramoyl-tripeptide--D-alanyl-D-alanine ligase OS=Staphylococcus aureus GN=murF PE=3 SV=1	0.351381
A0A0D3Q5R4	Coenzyme A disulfide reductase OS=Staphylococcus aureus GN=cdr PE=3 SV=1	0.349624
A0A0B6XPB5	Dihydroorotase OS=Staphylococcus aureus GN=pyrC PE=3 SV=1	0.344828
A0A0D6HYA6	Ribonuclease R OS=Staphylococcus aureus GN=rnr PE=3 SV=1	0.337571
A0A0D3Q734	S1 RNA binding domain protein OS=Staphylococcus aureus GN=cvfB PE=4 SV=1	0.332905
W8USS9	Dihydroxyacetone kinase OS=Staphylococcus aureus GN=dhaK PE=4 SV=1	0.325893
X5DZ47	Cof-like hydrolase OS=Staphylococcus aureus GN=yidA PE=4 SV=1	0.325893
A0A0D6HRT5	Carbamate kinase OS=Staphylococcus aureus GN=arcC1 PE=3 SV=1	0.321281
A0A0Y8ZWV9	DNA/RNA helicase of DEAD/DEAH box family OS=Staphylococcus aureus GN=srmB PE=4 SV=1	0.31893
X5DXM7	Arginine--tRNA ligase OS=Staphylococcus aureus GN=argS PE=3 SV=1	0.317365
A0A077UGA7	50S ribosomal protein L15 OS=Staphylococcus aureus GN=rplO PE=3 SV=1	0.316859
A0A0D6G9X7	DNA polymerase III subunits gamma and Tau OS=Staphylococcus aureus GN=dnaX PE=4 SV=1	0.313975
A0A0D6GZM2	Nitrate reductase, alpha subunit OS=Staphylococcus aureus GN=narG PE=3 SV=1	0.311558
W8TTD1	Cytidylate kinase OS=Staphylococcus aureus GN=cmk PE=3 SV=1	0.311092
W8TUJ2	Arginase OS=Staphylococcus aureus GN=arg PE=3 SV=1	0.310702
A0A168F1L8	Phosphoesterase, DHH family protein OS=Staphylococcus aureus GN=nrnA_2 PE=4 SV=1	0.30888
A0A0D6HM07	DinG family ATP-dependent helicase YoaA OS=Staphylococcus aureus GN=dinG PE=4 SV=1	0.30855
A0A0D6WAS8	Argininosuccinate synthase OS=Staphylococcus aureus GN=argG PE=3 SV=1	0.307143
A0A122LGJ9	Ferrous iron transport protein B OS=Staphylococcus aureus GN=feoB_2 PE=3 SV=1	0.305921
A0A0D6HV40	Isochorismate synthase OS=Staphylococcus aureus GN=entC PE=4 SV=1	0.304795
X5EH37	EDD domain protein, DegV family OS=Staphylococcus aureus GN=ERS072738_00223 PE=4 SV=1	0.303266
A0A077UKF9	50S ribosomal protein L22 OS=Staphylococcus aureus GN=rplV PE=3 SV=1	0.303111
A0A0D6H327	Imidazolonepropionase OS=Staphylococcus aureus GN=hutI PE=3 SV=1	0.302395
A0A0Y9AUZ7	PBS lyase HEAT-like repeat domain protein OS=Staphylococcus aureus GN=cvfC_2 PE=4 SV=1	0.302395
A0A115CFN2	D-alanyl-D-alanine carboxypeptidase / Penicillin binding protein PBP4 OS=Staphylococcus aureus GN=dacA PE=3 SV=1	0.302395
W8U6H3	Peptidase M16 inactive domain protein OS=Staphylococcus aureus GN=ERS072738_01640 PE=4 SV=1	0.301887
A0A0D6GTK5	3-hydroxy-3-methylglutaryl coenzyme A reductase OS=Staphylococcus aureus GN=mvaA PE=3 SV=1	0.300752
A0A0D6H3I9	Dihydrolipoyl dehydrogenase OS=Staphylococcus aureus GN=ERS072738_01345 PE=4 SV=1	0.3
A0A0E8GBM7	Aspartokinase OS=Staphylococcus aureus GN=lysC PE=3 SV=1	0.298201
A0A0Z0U0T3	Phage protein OS=Staphylococcus aureus GN=ERS072738_02721 PE=4 SV=1	0.298103
A0A0D6HGQ8	Leucine--tRNA ligase OS=Staphylococcus aureus GN=leuS PE=3 SV=1	0.296758
W8U565	tRNA binding domain protein OS=Staphylococcus aureus GN=pheT_2 PE=4 SV=1	0.295097
A0A0D6HS77	Pseudouridine synthase OS=Staphylococcus aureus GN=rluD PE=3 SV=1	0.294521
A0A0E7MHR4	PTS system, N-acetylglucosamine-specific IIB component / PTS system, N-acetylglucosamine-specific IIC component OS=Staphylococcus aureus GN=ptaA PE=4 SV=1	0.294521
A0A0Y9CGM9	NADP-dependent malic enzyme OS=Staphylococcus aureus GN=maeB PE=3 SV=1	0.292011
W8URT6	Heme ABC type transporter HtsABC, heme-binding protein OS=Staphylococcus aureus GN=yhfQ_1 PE=4 SV=1	0.290598
A0A123C0R0	NAD dependent epimerase/dehydratase family protein OS=Staphylococcus aureus GN=azoB PE=4 SV=1	0.289421
W8TR59	Putative 3-methyladenine DNA glycosylase OS=Staphylococcus aureus GN=ERS072738_00613 PE=3 SV=1	0.289421
A0A114AKY3	Phosphatidylinositol-specific phospholipase C OS=Staphylococcus aureus GN=plc PE=4 SV=1	0.287037
X5EIN0	Acetyltransferase (GNAT) family protein OS=Staphylococcus aureus GN=ERS072738_00701 PE=4 SV=1	0.287037
W8TWY8	Bifunctional phosphopantothenoylcysteine decarboxylase/phosphopantothenate cysteine ligase OS=Staphylococcus aureus GN=coaBC PE=4 SV=1	0.285016
A0A0E7WYZ8	Type I restriction-modification enzyme, S subunit, EcoA family protein OS=Staphylococcus aureus GN=hsdS_2 PE=4 SV=1	0.284698
A0A0D6GSY2	FtsK OS=Staphylococcus aureus GN=ftsK_2 PE=3 SV=1	0.283761
A0A0Z0Q2W6	Immunoglobulin G binding protein A OS=Staphylococcus aureus GN=spa PE=4 SV=1	0.283761
A0A131JT29	CDP-glycerol glycerophosphotransferase OS=Staphylococcus aureus GN=tagF_2 PE=4 SV=1	0.283761
W8TNV7	Glucosamine-6-phosphate deaminase OS=Staphylococcus aureus GN=nagB PE=3 SV=1	0.283761
W8UYI1	5'-nucleotidase YjjG OS=Staphylococcus aureus GN=yfnB PE=4 SV=1	0.283761
A0A0Z0M3P3	Short-chain dehydrogenase OS=Staphylococcus aureus GN=cpnA PE=3 SV=1	0.280564
A0A131I251	SdrH protein OS=Staphylococcus aureus GN=ERS072738_02281 PE=4 SV=1	0.280564
A0A0D6HTM5	ABC transporter, ATP-binding protein OS=Staphylococcus aureus GN=ykoD_2 PE=4 SV=1	0.278443
A0A0D6GH02	Oligoendopeptidase F OS=Staphylococcus aureus GN=pepF1_1 PE=4 SV=1	0.276748
A0A131K5B2	2-oxoglutarate/malate translocator-like protein OS=Staphylococcus aureus GN=ttdT PE=4 SV=1	0.272494
W8U5W0	Endonuclease III OS=Staphylococcus aureus GN=nth PE=3 SV=1	0.272494
W8U7C6	(R,R)-butanediol dehydrogenase OS=Staphylococcus aureus GN=butA PE=4 SV=1	0.272494
W8U6X8	2-C-methyl-D-erythritol 4-phosphate cytidylyltransferase OS=Staphylococcus aureus GN=ispD2 PE=3 SV=1	0.269942
A0A0Z4FBF8	GTP-binding protein YqeH, possibly involved in replication initiation OS=Staphylococcus aureus GN=yqeH PE=4 SV=1	0.269745
A0A0D6G7N9	Ribulokinase OS=Staphylococcus aureus GN=araB PE=3 SV=1	0.26659
W8TRB5	Putative sporulation transcription regulator WhiA OS=Staphylococcus aureus GN=whiA PE=3 SV=1	0.26659
W8UA56	Transcriptional repressor NrdR OS=Staphylococcus aureus GN=nrdR PE=3 SV=1	0.26659
A0A0D6HLU9	Chorismate synthase OS=Staphylococcus aureus GN=aroC_2 PE=3 SV=1	0.263158
A0A131JQE4	Pseudouridine-5'-phosphate glycosidase OS=Staphylococcus aureus GN=psuG PE=3 SV=1	0.263158
A0A0D3Q597	Acetyltransferase GNAT family OS=Staphylococcus aureus GN=ERS072738_00314 PE=4 SV=1	0.260302
W8TU50	Ribulose-phosphate 3-epimerase OS=Staphylococcus aureus GN=cfxE PE=3 SV=1	0.260302
A0A0Z0QDH2	2-C-methyl-D-erythritol 4-phosphate cytidylyltransferase OS=Staphylococcus aureus GN=ispD1 PE=3 SV=1	0.256314
A0A0D3Q5F6	Acetyltransferase OS=Staphylococcus aureus GN=ERS072738_00183 PE=4 SV=1	0.253033
A0A0D6GWV0	UTP--glucose-1-phosphate uridylyltransferase OS=Staphylococcus aureus GN=gtaB PE=3 SV=1	0.253033
A0A131J4Z0	Ribitol-5-phosphate 2-dehydrogenase OS=Staphylococcus aureus GN=idnD_1 PE=4 SV=1	0.253033
X5DSR5	Holliday junction ATP-dependent DNA helicase RuvB OS=Staphylococcus aureus GN=ruvB PE=3 SV=1	0.253033
X5EJN4	ABC transporter, substrate-binding protein, family 3 OS=Staphylococcus aureus GN=ERS072738_00543 PE=4 SV=1	0.253033
W8U1R6	Alkyl hydroperoxide reductase (Small subunit) OS=Staphylococcus aureus GN=ahpC PE=4 SV=1	0.249951
A0A0H2IDV7	Conserved cytoplasmic protein OS=Staphylococcus aureus GN=ERS072738_00187 PE=4 SV=1	0.243618
X5E0Q9	Integral membrane domain protein OS=Staphylococcus aureus GN=ERS072738_00243 PE=4 SV=1	0.243618
A0A077UZF4	30S ribosomal protein S18 OS=Staphylococcus aureus GN=rpsR PE=3 SV=1	0.240222
X5E164	Thioredoxin OS=Staphylococcus aureus GN=trxA_2 PE=4 SV=1	0.231135
A0A0Z0T985	Epidermin biosynthesis protein EpiB OS=Staphylococcus aureus GN=ERS072738_02376 PE=4 SV=1	0.227799
A0A0D6HJK9	Alanine--tRNA ligase OS=Staphylococcus aureus GN=alaS PE=3 SV=1	0.226754
A0A0C6DXC2	Pathogenicity island protein OS=Staphylococcus aureus GN=ERS072738_00142 PE=4 SV=1	0.226277
A0A0D6HKV2	DNA primase OS=Staphylococcus aureus GN=dnaG PE=3 SV=1	0.225914
W8U9M0	Low molecular weight protein tyrosine phosphatase OS=Staphylococcus aureus GN=yfkJ PE=4 SV=1	0.222781
W8TVQ9	GTPase Obg OS=Staphylococcus aureus GN=obg PE=3 SV=1	0.221947
W8UVF9	Urocanate hydratase OS=Staphylococcus aureus GN=hutU PE=3 SV=1	0.221947
W8U5L7	2,3-bisphosphoglycerate-independent phosphoglycerate mutase OS=Staphylococcus aureus GN=pgm_1 PE=3 SV=1	0.221925
W8TSP5	Peptidase propeptide and YPEB domain protein OS=Staphylococcus aureus GN=BN1321_260379 PE=4 SV=1	0.216466
W8TSV1	Phosphopentomutase OS=Staphylococcus aureus GN=deoB PE=3 SV=1	0.213415
A0A0D3Q8H3	Glutamate-1-semialdehyde 2,1-aminomutase OS=Staphylococcus aureus GN=hemL PE=3 SV=1	0.212305
A0A0D6HB99	Ketol-acid reductoisomerase (NADP(+)) OS=Staphylococcus aureus GN=ilvC PE=3 SV=1	0.211538
A0A0Y8ZNZ1	Sodium export permease protein OS=Staphylococcus aureus GN=yhaP PE=4 SV=1	0.208547
X5E5B5	Diphosphomevalonate decarboxylase OS=Staphylococcus aureus GN=mvaD PE=4 SV=1	0.201669
A0A077W4L0	50S ribosomal protein L11 OS=Staphylococcus aureus GN=rplK PE=3 SV=1	0.198521
A0A0D6GCF3	Enterotoxin OS=Staphylococcus aureus GN=ERS072738_02019 PE=4 SV=1	0.195755
W8TVM3	Alkaline phosphatase synthesis transcriptional regulatory protein OS=Staphylococcus aureus GN=phoP PE=4 SV=1	0.195755
A0A0D6HL28	5-formyltetrahydrofolate cyclo-ligase OS=Staphylococcus aureus GN=yqgN PE=3 SV=1	0.192266
W8U6P9	UDP-N-acetylmuramoylalanine--D-glutamate ligase OS=Staphylococcus aureus GN=murD PE=3 SV=1	0.190184
W8TNG0	Phosphoglycerate kinase OS=Staphylococcus aureus GN=pgk PE=3 SV=1	0.178324
A0A0Z4CZ78	Quinol oxidase polypeptide IV QoxD OS=Staphylococcus aureus GN=qoxD PE=4 SV=1	0.174807
A0A113K2T4	FmtA protein involved in methicillin resistance; affects cell wall cross-linking and amidation OS=Staphylococcus aureus GN=fmtA_2 PE=4 SV=1	0.170431
W8TRX1	Putative RNA degradation protein polyribonucleotide nucleotidyltransferase or phosphorylase OS=Staphylococcus aureus GN=yabR PE=4 SV=1	0.168289
A0A131HPW1	6-phospho-beta-glucosidase OS=Staphylococcus aureus GN=bglA PE=3 SV=1	0.156812
A0A166E6M8	Staphylococcal accessory regulator A OS=Staphylococcus aureus GN=sarS PE=3 SV=1	0.156812
H6UH60	NAD kinase OS=Staphylococcus aureus GN=ppnK PE=3 SV=1	0.154487
A0A0B6XSX0	HTH-type transcriptional regulator SarU OS=Staphylococcus aureus GN=sarU PE=3 SV=1	0.151786
A0A133PWN9	Lipoprotein OS=Staphylococcus aureus GN=ERS072738_01374 PE=4 SV=1	0.147632
W8TRE8	DNA-directed RNA polymerase subunit alpha OS=Staphylococcus aureus GN=rpoA PE=3 SV=1	0.145573
X5EN63	Peptidase family U32 OS=Staphylococcus aureus GN=yhbU_1 PE=4 SV=1	0.143847
A0A0D6HQH3	tRNA pseudouridine synthase B OS=Staphylococcus aureus GN=truB PE=3 SV=1	0.130081
W8TSU2	DnaI OS=Staphylococcus aureus GN=dnaI PE=4 SV=1	0.122613
A0A0D6WDQ5	Valine--tRNA ligase OS=Staphylococcus aureus GN=valS PE=3 SV=1	0.122542
W8U547	HTH-type transcriptional regulator rot OS=Staphylococcus aureus GN=rot PE=3 SV=1	0.112567
A0A0Y9S3N0	Aldehyde-alcohol dehydrogenase OS=Staphylococcus aureus GN=adhE PE=3 SV=1	0.105769
W8TVM6	Dephospho-CoA kinase OS=Staphylococcus aureus GN=coaE PE=3 SV=1	0.102429
A0A127JFG1	Cell division inhibitor OS=Staphylococcus aureus GN=ERS074020_00197 PE=4 SV=1	0.0806878
A0A077UI97	Thioredoxin OS=Staphylococcus aureus GN=trxA_1 PE=3 SV=1	0.0706005
A0A145B211	ATP-dependent helicase/nuclease subunit A OS=Staphylococcus aureus GN=addA PE=3 SV=1	0.0650759
W8TX14	Uncharacterized N-acetyltransferase A4U86_04480 OS=Staphylococcus aureus GN=ylbP PE=3 SV=1	0.0584585
A0A131HRE5	Putative reductase OS=Staphylococcus aureus GN=ERS072738_02062 PE=4 SV=1	0.0524287
A0A077VUP9	CSD family cold shock protein OS=Staphylococcus aureus GN=cspA PE=4 SV=1	0.0508969
A0A114LG15	Nitric oxide reductase OS=Staphylococcus aureus GN=norB_4 PE=4 SV=1	0
W8TTV5	TipAS antibiotic-recognition domain protein OS=Staphylococcus aureus GN=mta PE=4 SV=1	0

## Sheet: unique O9
	Proteins only identified in S. aureus strain O9
Accession	Description	Expression (EmPAI)
A0A0B4ND04	L-lactate permease OS=Staphylococcus aureus GN=lctP_1 PE=4 SV=1	0.896
W8UVW7	Purine nucleoside phosphorylase DeoD-type OS=Staphylococcus aureus GN=deoD PE=3 SV=1	4.012
H6UH59	L-lactate dehydrogenase OS=Staphylococcus aureus GN=lctE PE=3 SV=1	2.548
A0A113JDA1	Nitrite reductase [NAD(P)H] large subunit OS=Staphylococcus aureus GN=nasD PE=3 SV=1	1.037
X5E2H8	1,4-dihydroxy-2-naphthoyl-CoA synthase OS=Staphylococcus aureus GN=menB PE=3 SV=1	1.154
W8TWP3	Aluminum resistance protein OS=Staphylococcus aureus GN=ERS072738_01612 PE=4 SV=1	2.162
A0A0K7VUK1	Alpha-acetolactate decarboxylase OS=Staphylococcus aureus GN=aldC_1 PE=3 SV=1	0.874
A0A0D6G3K2	Accessory regulator OS=Staphylococcus aureus GN=ERS072738_00303 PE=3 SV=1	3.642
A0A0D6GAD9	Peptidase T OS=Staphylococcus aureus GN=pepT_1 PE=3 SV=1	0.896
A0A0Y9D4D5	Dihydropteroate synthase OS=Staphylococcus aureus GN=folP PE=3 SV=1	0.833
W8U6A7	Uncharacterised protein OS=Staphylococcus aureus GN=ERS072738_02480 PE=4 SV=1	30.623
A0A077UN13	Protein from nitrogen regulatory protein P-II (GLNB) family OS=Staphylococcus aureus GN=yaaQ PE=4 SV=1	1.512
A0A0D6HVI7	Putative phosphoesterase A4U86_01215 OS=Staphylococcus aureus GN=ERS072738_00024 PE=3 SV=1	3.642
A0A131HRQ7	Enoyl-CoA hydratase / Enoyl-CoA hydratase [valine degradation] / 3-hydroxyacyl-CoA dehydrogenase OS=Staphylococcus aureus GN=ERS072738_00919 PE=3 SV=1	0.823
X5EKD2	D-2-hydroxyacid dehydrogenase OS=Staphylococcus aureus GN=ldhD_2 PE=3 SV=1	0.52
W8UVX8	Probable DNA-directed RNA polymerase subunit delta OS=Staphylococcus aureus GN=rpoE PE=3 SV=1	0.995
W8U5V9	DNA-binding protein OS=Staphylococcus aureus GN=ERS072738_00277 PE=4 SV=1	0.931
A0A115D577	Orotidine 5'-phosphate decarboxylase OS=Staphylococcus aureus GN=pyrF PE=3 SV=1	0.468
X5DSI3	Metal dependent hydrolase OS=Staphylococcus aureus GN=yedJ PE=4 SV=1	0.179
B3VKN2	RNAIII-activating protein TRAP OS=Staphylococcus aureus GN=traP PE=4 SV=1	1.61
A0A114JEL6	Betaine aldehyde dehydrogenase OS=Staphylococcus aureus GN=gbsA PE=3 SV=1	0.905
A0A0D6GZH0	ABC transporter ATPase/permease OS=Staphylococcus aureus GN=irtA PE=4 SV=1	0.54
A0A0D6G8V3	N-acetylglucosamine-6-phosphate deacetylase OS=Staphylococcus aureus GN=nagA PE=3 SV=1	0.445
X5EHG2	Cytokinin riboside 5'-monophosphate phosphoribohydrolase OS=Staphylococcus aureus GN=yvdD PE=3 SV=1	0.292
A0A0Z4I662	Putative transport system permease protein OS=Staphylococcus aureus GN=yeeE_2 PE=4 SV=1	1.683
A0A0K7G660	Alcohol dehydrogenase OS=Staphylococcus aureus GN=adhP PE=4 SV=1	1.683
A0A0Z0SL74	Single-stranded DNA-binding protein OS=Staphylococcus aureus GN=ssb_2 PE=3 SV=1	0.52
A0A0Y9VH22	Ribokinase OS=Staphylococcus aureus GN=psuK PE=4 SV=1	0.35
Q4W8L4	3-ketoacyl-CoA thiolase OS=Staphylococcus aureus GN=thlA PE=3 SV=1	0.311
X5EH11	Cytosol aminopeptidase OS=Staphylococcus aureus GN=pepA_1 PE=3 SV=1	0.194
W8U8F4	CorA-like Mg2+ transporter protein OS=Staphylococcus aureus GN=corA_1 PE=4 SV=1	0.389
A0A0D6HU51	Putative 2-succinyl-6-hydroxy-2,4-cyclohexadiene-1-carboxylate synthase OS=Staphylococcus aureus GN=menH PE=3 SV=1	0.848
A0A131K1B1	1-(5-phosphoribosyl)-5-[(5-phosphoribosylamino)methylideneamino] imidazole-4-carboxamide isomerase OS=Staphylococcus aureus GN=hisA PE=3 SV=1	0.501
A0A0D6HWL4	ATP-dependent helicase/deoxyribonuclease subunit B OS=Staphylococcus aureus GN=addB PE=3 SV=1	0.215
X5EH18	Transcriptional regulator OS=Staphylococcus aureus GN=ERS072738_02004 PE=4 SV=1	1.371
A0A0Z0U1E1	Phage integrase OS=Staphylococcus aureus GN=ERS072738_02728 PE=3 SV=1	0.557
A0A0D6WKW2	Histidinol-phosphate aminotransferase OS=Staphylococcus aureus GN=hisC_1 PE=3 SV=1	0.501
W8UY79	GTPase HflX OS=Staphylococcus aureus GN=hflX PE=3 SV=1	0.304
A0A0Z0SZS2	Phage protein OS=Staphylococcus aureus GN=ERS072738_02229 PE=4 SV=1	0.136
A0A0D6WDP8	Acetyl-CoA carboxylase, biotin carboxyl carrier protein OS=Staphylococcus aureus GN=accB_1 PE=4 SV=1	1.683
A0A0D6HC62	Succinyl-diaminopimelate desuccinylase OS=Staphylococcus aureus GN=dapE PE=4 SV=1	0.73
W8TZY2	Spermidine/putrescine import ATP-binding protein PotA OS=Staphylococcus aureus GN=potA PE=3 SV=1	0.73
X5E205	LexA repressor OS=Staphylococcus aureus GN=lexA_1 PE=3 SV=1	0.668
A0A122F6M2	Phage protein OS=Staphylococcus aureus GN=ERS072738_02722 PE=4 SV=1	0.274
W8TU62	Uncharacterised protein OS=Staphylococcus aureus GN=ERS072738_00635 PE=4 SV=1	0.233
A0A0Y9CMX5	Site-specific recombinase OS=Staphylococcus aureus GN=ERS072738_02295 PE=4 SV=1	0.145
A0A113JBG3	Myo-inositol-1(Or 4)-monophosphatase OS=Staphylococcus aureus GN=suhB_1 PE=4 SV=1	0.968
W8TQV7	Glycerate kinase OS=Staphylococcus aureus GN=glxK_2 PE=3 SV=1	0.334
Q4W8L7	Glycerophosphodiester phosphodiesterase OS=Staphylococcus aureus GN=ERS072738_00915 PE=4 SV=1	0.133
W8U8M0	HAD hydrolase, family IA, variant 3 OS=Staphylococcus aureus GN=ERS073147_00724 PE=4 SV=1	1.31
X5E353	Glutaryl-CoA dehydrogenase OS=Staphylococcus aureus GN=ERS072738_00920 PE=3 SV=1	0.557
A0A0Z0N4X1	Na(+) H(+) antiporter subunit D OS=Staphylococcus aureus GN=mnhD PE=4 SV=1	0.11
Q5Y812	MarR family regulatory protein OS=Staphylococcus aureus GN=mepR PE=1 SV=1	2.162
A0A0H2GVT2	Phage protein OS=Staphylococcus aureus GN=BN1326_100133 PE=4 SV=1	1.512
A0A113J9R1	ClpA-like protein OS=Staphylococcus aureus GN=clpB_2 PE=4 SV=1	1.054
X5DUZ9	Carboxylesterase OS=Staphylococcus aureus GN=est_2 PE=4 SV=1	0.778
W8TT17	Hydrolase OS=Staphylococcus aureus GN=ERS072738_01273 PE=4 SV=1	0.585
A0A0Y8YXV3	Uncharacterized protein OS=Staphylococcus aureus GN=ywqG PE=4 SV=1	0.438
H9BJB2	ArcD-like protein OS=Staphylococcus aureus GN=arcD-like PE=4 SV=1	0.359
A0A0D6HV00	Cell envelope-like function transcriptional attenuator common domain protein OS=Staphylococcus aureus GN=ywtF PE=4 SV=1	0.35
A0A0D6WFD6	Cystathionine gamma-synthase OS=Staphylococcus aureus GN=metI PE=3 SV=1	0.292
A0A0B4N9G0	Membrane spanning protein OS=Staphylococcus aureus GN=ERS072738_01839 PE=4 SV=1	0.136
W8U5N1	Elongation factor P OS=Staphylococcus aureus GN=efp PE=3 SV=1	2.162
A0A0Z0TJ95	N-acetylmuramoyl-L-alanine amidase OS=Staphylococcus aureus GN=amiD PE=4 SV=1	1.031
A0A0D6GZF2	ATP-dependent dethiobiotin synthetase BioD OS=Staphylococcus aureus GN=bioD1 PE=3 SV=1	0.359
W8U6J3	ATP-dependent protease subunit HslV OS=Staphylococcus aureus GN=clpQ PE=3 SV=1	0.292
X5E0F1	Cystathionine beta-lyase OS=Staphylococcus aureus GN=mccB PE=3 SV=1	0.122
W8TWM6	Uncharacterised protein OS=Staphylococcus aureus GN=ERS072738_01607 PE=4 SV=1	1.512
X5DZB7	NH(3)-dependent NAD(+) synthetase OS=Staphylococcus aureus GN=nadE PE=3 SV=1	0.719
X5EIZ9	ABC transporter, ATP-binding protein OS=Staphylococcus aureus GN=malK PE=3 SV=1	0.668
A0A0Z4H2C8	Riboflavin biosynthesis protein RibBA OS=Staphylococcus aureus GN=ribA PE=3 SV=1	0.468
A0A0D6HUT5	2,3-cyclic-nucleotide 2-phosphodiesterase OS=Staphylococcus aureus GN=yfkN_1 PE=3 SV=1	0.318
A0A0E7QCY4	Beta-lactamase OS=Staphylococcus aureus GN=fmtA_1 PE=4 SV=1	0.304
A0A166LNP8	UPF0316 protein A4U86_09000 OS=Staphylococcus aureus GN=ERS072738_02115 PE=3 SV=1	0.292
A0A0Z0SZ51	Phage protein OS=Staphylococcus aureus GN=ERS072738_02215 PE=4 SV=1	0.284
W8UXZ8	Peptide methionine sulfoxide reductase MsrA OS=Staphylococcus aureus GN=msrA1 PE=3 SV=1	0.259
A0A0E7NMJ6	ABC transporter, substrate-binding protein, family 5 OS=Staphylococcus aureus GN=oppA_1 PE=4 SV=1	0.225
Q7DHL0	IS256 transposase OS=Staphylococcus aureus GN=IS256 PE=4 SV=1	0.194
A0A0Z0BY62	Two-component sensor histidine kinase OS=Staphylococcus aureus GN=graS PE=4 SV=1	0.136
X5E246	Exported protein OS=Staphylococcus aureus GN=ERS072738_00200 PE=4 SV=1	2.162
X5EL59	Cys-tRNA(Pro)/Cys-tRNA(Cys) deacylase OS=Staphylococcus aureus GN=ybaK PE=3 SV=1	1.848
A0A131JUP3	ABC-2 transporter family protein OS=Staphylococcus aureus GN=ERS072738_00967 PE=4 SV=1	0.585
A0A164A7W3	Metallo-beta-lactamase superfamily domain protein in prophage OS=Staphylococcus aureus GN=ERS072738_02904 PE=4 SV=1	0.259
A0A0Y9TGJ5	8-amino-7-oxononanoate synthase OS=Staphylococcus aureus GN=ERS072738_00532 PE=4 SV=1	0.233
A0A0D3Q757	Tryptophan synthase beta chain OS=Staphylococcus aureus GN=trpB PE=3 SV=1	0.222
A0A123B4H1	AraC family transcriptional regulator OS=Staphylococcus aureus GN=melR_1 PE=4 SV=1	0.17
A0A0Y8ZIZ4	Membrane protein OS=Staphylococcus aureus GN=ERS072738_00704 PE=4 SV=1	9
W8UAI9	N utilization substance protein B homolog OS=Staphylococcus aureus GN=nusB PE=3 SV=1	1.783
Q7BG62	Mini-ribonuclease 3 OS=Staphylococcus aureus GN=mrnC PE=3 SV=1	1.154
A0A0Z0Y8K2	Uncharacterised protein OS=Staphylococcus aureus GN=ERS072738_00843 PE=4 SV=1	0.438
W8URS0	GNAT family acetyltransferase YjcF OS=Staphylococcus aureus GN=ERS072738_01866 PE=4 SV=1	0.389
A0A162FEP7	PTS system transporter subunit IIABC OS=Staphylococcus aureus GN=ptsG_2 PE=4 SV=1	0.179
W8U9I7	DASS family divalent anion:sodium (Na+) symporter OS=Staphylococcus aureus GN=sdcS PE=4 SV=1	0.129
A0A0D6HFE2	2-succinylbenzoate--CoA ligase OS=Staphylococcus aureus GN=menE PE=3 SV=1	0.101
W8UWE2	Thioredoxin OS=Staphylococcus aureus GN=BN1321_320022 PE=4 SV=1	0.638
W8U6D8	Hydrolase, TatD family OS=Staphylococcus aureus GN=yabD PE=4 SV=1	0.585
W8UXG2	DglA OS=Staphylococcus aureus GN=metS_1 PE=4 SV=1	0.468
A0A131JS88	ABC transporter ATP-binding protein OS=Staphylococcus aureus GN=ybhF_1 PE=4 SV=1	0.179
X5EKV5	Integral membrane protein OS=Staphylococcus aureus GN=ERS073147_01916 PE=4 SV=1	0.129
A0A0Z0R4A7	Surface protein G OS=Staphylococcus aureus GN=sasG_2 PE=4 SV=1	2.594
A0A122F8I6	Uncharacterised protein OS=Staphylococcus aureus GN=ERS072738_02865 PE=4 SV=1	1.154
A0A0D6WD10	Acetyltransferase, GNAT family OS=Staphylococcus aureus GN=paiA PE=4 SV=1	0.701
A0A0Y9AY73	Glycerol uptake operon antiterminator regulatory protein OS=Staphylococcus aureus GN=glpP PE=4 SV=1	0.701
A0A0Z0CMS1	Cysteine synthase OS=Staphylococcus aureus GN=mccA PE=4 SV=1	0.638
A0A0D6H099	Leukocidin S subunit OS=Staphylococcus aureus GN=hlgC PE=4 SV=1	0.585
D2JLI8	Secretory antigen SsaA-like protein transposon-related protein OS=Staphylococcus aureus GN=ERS072738_01164 PE=4 SV=1	0.585
W8U685	Protein deglycase HchA OS=Staphylococcus aureus GN=hchA PE=3 SV=1	0.54
X5DZQ4	ABC transporter, ATP-binding protein OS=Staphylococcus aureus GN=cydC PE=4 SV=1	0.509
A0A113YRS1	Phage protein OS=Staphylococcus aureus GN=ERS072738_02214 PE=4 SV=1	0.468
W8TVN3	Hydrolase, NUDIX family OS=Staphylococcus aureus GN=ERS072738_01464 PE=4 SV=1	0.425
A0A0D6HAW2	Holo-[acyl-carrier-protein] synthase OS=Staphylococcus aureus GN=dpj PE=3 SV=1	0.389
D2J623	Replication initiation protein OS=Staphylococcus aureus GN=repA PE=4 SV=1	0.389
W8U489	Cell division protein FtsW OS=Staphylococcus aureus GN=ftsW_2 PE=3 SV=1	0.389
A0A0Y9SU57	S-adenosylmethionine:tRNA ribosyltransferase-isomerase OS=Staphylococcus aureus GN=queA PE=3 SV=1	0.369
W8TQF4	Cell division protein OS=Staphylococcus aureus GN=ftsW_1 PE=3 SV=1	0.311
A0A0D6G3E1	Hydrolase, alpha/beta domain protein OS=Staphylococcus aureus GN=lipA_2 PE=4 SV=1	0.259
W8TZV9	Protein in cluster with ribosomal protein L32p, Firmicutes subfamily OS=Staphylococcus aureus GN=ylbN PE=4 SV=1	0.259
Q53606	3'-5' exonuclease OS=Staphylococcus aureus GN=cbf1 PE=4 SV=1	0.245
A0A0D6HCK9	Beta-channel forming cytolysin OS=Staphylococcus aureus GN=ERS072738_02268 PE=4 SV=1	0.194
A0A0Y9CRE2	Phage amidase OS=Staphylococcus aureus GN=ERS074020_02273 PE=4 SV=1	0.186
D3X7Y1	Sulfite reductase [NADPH] flavoprotein alpha-component OS=Staphylococcus aureus GN=cysJ PE=4 SV=1	0.166
A0A0D6GWD3	Putative lipoprotein OS=Staphylococcus aureus GN=ERS072738_00473 PE=3 SV=1	0.116
A0A0D6HNC6	HTH-type transcriptional regulator SarZ OS=Staphylococcus aureus GN=sarZ PE=4 SV=1	1.512
A0A0D3Q4H2	Hydrolase, NUDIX family OS=Staphylococcus aureus GN=ERS072738_02507 PE=4 SV=1	0.778
A0A0D3Q6F6	Extracellular fibrinogen binding protein OS=Staphylococcus aureus GN=ecb PE=4 SV=1	0.778
A0A0D6HBS7	Aliphatic amidase amiE OS=Staphylococcus aureus GN=amiE PE=4 SV=1	0.701
A0A113JD16	2,3-bisphosphoglycerate-dependent phosphoglycerate mutase OS=Staphylococcus aureus GN=pgm_2 PE=3 SV=1	0.638
A0A114Z4Y7	Phage terminase small subunit OS=Staphylococcus aureus GN=ERS074020_01713 PE=4 SV=1	0.638
A0A0D3Q4E2	Uncharacterised protein OS=Staphylococcus aureus GN=ERS072738_02747 PE=4 SV=1	0.585
X5E2B2	Phosphohydrolase OS=Staphylococcus aureus GN=ytkD PE=3 SV=1	0.52
A0A131HWQ7	Gluconolactonase OS=Staphylococcus aureus GN=drp PE=4 SV=1	0.501
A0A0E7SEU0	CobW/P47K family protein OS=Staphylococcus aureus GN=yjiA_2 PE=4 SV=1	0.389
A0A0E8GAD0	Phosphoglycerate mutase OS=Staphylococcus aureus GN=cobC PE=3 SV=1	0.389
A0A0D3Q5L1	3-dehydroquinate dehydratase OS=Staphylococcus aureus GN=aroC_1 PE=3 SV=1	0.359
A0A0Y9RX90	NADH-dependent dehydrogenase OS=Staphylococcus aureus GN=ycjS_2 PE=4 SV=1	0.35
A0A131IZP5	Capsular polysaccharide synthesis enzyme Cap8P OS=Staphylococcus aureus GN=mnaA_1 PE=3 SV=1	0.259
A0A0Z4J9M7	Esterase/Lipase OS=Staphylococcus aureus GN=ERS072738_01178 PE=4 SV=1	0.233
A0A0Y9CWC7	Serine protease OS=Staphylococcus aureus GN=splC PE=3 SV=1	0.194
A0A0D6HF50	Serine protease OS=Staphylococcus aureus GN=splF_2 PE=3 SV=1	0.179
A0A131HWW8	Fructose phosphotransferase system enzyme fruA homolog OS=Staphylococcus aureus GN=manP PE=4 SV=1	0.172
A0A0E8IKP8	DnaD domain protein OS=Staphylococcus aureus GN=ERS074020_02846 PE=4 SV=1	0.129
A0A115DNN1	Phage protein OS=Staphylococcus aureus GN=ERS072738_02237 PE=4 SV=1	0.083
A0A0Z0N9L1	Pathogenicity island protein OS=Staphylococcus aureus GN=ERS072738_00148 PE=4 SV=1	2.981
A0A113JDN6	Lipoprotein OS=Staphylococcus aureus GN=yehR PE=4 SV=1	1.154
W8TQZ0	Two-component response regulator OS=Staphylococcus aureus GN=nreC PE=4 SV=1	1.031
X5E0Z1	Lantibiotic transport ATP-binding protein OS=Staphylococcus aureus GN=ecsA_2 PE=4 SV=1	0.848
W8UXH5	Lipoprotein OS=Staphylococcus aureus GN=BN1321_260168 PE=4 SV=1	0.778
W8U9M4	General stress protein OS=Staphylococcus aureus GN=yhbO PE=4 SV=1	0.668
A0A0D3QA71	MOSC domain protein OS=Staphylococcus aureus GN=yiiM PE=4 SV=1	0.638
A0A077W0R5	Na(+) H(+) antiporter subunit G OS=Staphylococcus aureus GN=mnhG1 PE=4 SV=1	0.585
A0A0Y8ZW02	Oligopeptide transporter putative membrane permease domain protein OS=Staphylococcus aureus GN=opp-1C PE=3 SV=1	0.585
A0A0D6HQE4	2-oxoacid ferredoxin oxidoreductase subunit alpha OS=Staphylococcus aureus GN=porA PE=4 SV=1	0.487
X5E052	Thymidylate synthase OS=Staphylococcus aureus GN=thyA PE=3 SV=1	0.413
X5E4W0	Porphobilinogen deaminase OS=Staphylococcus aureus GN=hemC PE=3 SV=1	0.413
X5E0Y0	GTP cyclohydrolase FolE2 OS=Staphylococcus aureus GN=folE PE=3 SV=1	0.389
A0A0D6HCX7	Epoxyqueuosine reductase OS=Staphylococcus aureus GN=queG PE=3 SV=1	0.369
A0A0D3Q4F9	Superantigen-like protein 7 OS=Staphylococcus aureus GN=ERS072738_02734 PE=4 SV=1	0.334
A0A0Z0U0Y5	Phage protein OS=Staphylococcus aureus GN=ERS072738_02723 PE=4 SV=1	0.334
W8U3I5	Sensor histidine kinase OS=Staphylococcus aureus GN=nreB PE=4 SV=1	0.334
A0A0E7MV68	Deoxyribodipyrimidine photolyase OS=Staphylococcus aureus GN=phrB PE=3 SV=1	0.292
A0A0Z0THW8	Trehalose-6-phosphate hydrolase OS=Staphylococcus aureus GN=treA PE=4 SV=1	0.28
A0A0D3Q842	Allophanate hydrolase subunit 2 OS=Staphylococcus aureus GN=ERS072738_02436 PE=4 SV=1	0.274
X5ELZ2	Nitrate/nitrite sensor protein OS=Staphylococcus aureus GN=vraS_1 PE=4 SV=1	0.274
A0A0Z4HG58	PTS system mannitol-specific transporter subunit IIB OS=Staphylococcus aureus GN=mtlA PE=4 SV=1	0.259
H3K0K1	Glutathione peroxidase OS=Staphylococcus aureus GN=bsaA_1 PE=3 SV=1	0.259
A0A0D6HFX3	Uncharacterised protein OS=Staphylococcus aureus GN=ERS072738_02775 PE=4 SV=1	0.233
A0A0D6HI97	Oxygen-independent coproporphyrinogen-III oxidase OS=Staphylococcus aureus GN=hemN PE=4 SV=1	0.233
A0A0D6GUF8	Glyoxalase family protein OS=Staphylococcus aureus GN=catE_1 PE=4 SV=1	0.179
X5E4F8	Aminotransferase, class V OS=Staphylococcus aureus GN=iscS_2 PE=3 SV=1	0.166
A0A0D3Q629	Hemolysin-like protein containing CBS domains OS=Staphylococcus aureus GN=yfjD PE=4 SV=1	0.145
B6V389	Transposon-related protein OS=Staphylococcus aureus GN=ERS072738_01161 PE=4 SV=1	0.145
A0A0D6G3G1	NADH dehydrogenase OS=Staphylococcus aureus GN=ERS072738_00313 PE=4 SV=1	0.129
A0A0Y9A0U6	Aminotransferase OS=Staphylococcus aureus GN=dapL PE=3 SV=1	0.11
A0A0Z1EBY9	5-carboxyvanillic acid decarboxylase OS=Staphylococcus aureus GN=ERS072738_01180 PE=4 SV=1	0.11
A0A131HX15	Accessory secretory protein Asp1 OS=Staphylococcus aureus GN=asp1 PE=4 SV=1	0.072
A0A113KCJ6	Phage holin OS=Staphylococcus aureus GN=ERS072738_02216 PE=4 SV=1	4.623
A0A077V4G0	50S ribosomal protein L16 OS=Staphylococcus aureus GN=rplP PE=3 SV=1	1.683
A0A077W1W9	UPF0297 protein A4U86_07815 OS=Staphylococcus aureus GN=yrzL PE=3 SV=1	1.512
A0A122LZ14	Phage protein OS=Staphylococcus aureus GN=ERS072738_02710 PE=4 SV=1	1.512
X5EEV5	Nitrite extrusion protein OS=Staphylococcus aureus GN=narT PE=4 SV=1	0.874
A0A0D3Q9U1	ATP/GTP hydrolase OS=Staphylococcus aureus GN=ydiB PE=4 SV=1	0.585
A0A0Z0SKB8	Uncharacterized protein OS=Staphylococcus aureus GN=ERS072738_02005 PE=4 SV=1	0.585
A0A0Z4I3P6	Phage protein OS=Staphylococcus aureus GN=ERS072738_02323 PE=4 SV=1	0.585
X5ELX0	Branched-chain alpha-keto acid dehydrogenase, E1 component, beta subunit OS=Staphylococcus aureus GN=bfmBAB PE=4 SV=1	0.585
A0A0Z4UB20	Putative lipoprotein OS=Staphylococcus aureus GN=ERS072738_00186 PE=4 SV=1	0.52
A0A162FIL5	Na/Pi cotransporter II-related protein OS=Staphylococcus aureus GN=ERS072738_00805 PE=4 SV=1	0.52
W8TSV3	Probable GTP-binding protein EngB OS=Staphylococcus aureus GN=ysxC PE=3 SV=1	0.52
A0A0Y9D010	Uncharacterised protein OS=Staphylococcus aureus GN=ERS074020_02432 PE=4 SV=1	0.501
A0A0D6W9H3	Argininosuccinate lyase OS=Staphylococcus aureus GN=argH PE=3 SV=1	0.468
A0A131JRW6	Lipoprotein OS=Staphylococcus aureus GN=ERS072738_01081 PE=4 SV=1	0.468
W8TRU5	mRNA interferase OS=Staphylococcus aureus GN=ydcE PE=3 SV=1	0.468
A0A0D6H3X1	Molybdopterin biosynthesis MoeB protein OS=Staphylococcus aureus GN=moeB_1 PE=4 SV=1	0.438
X5EGU1	FMN reductase OS=Staphylococcus aureus GN=ssuE PE=4 SV=1	0.425
W8U132	Uncharacterised protein OS=Staphylococcus aureus GN=BN1321_150092 PE=4 SV=1	0.334
W8TTB1	Tyrosine recombinase XerD OS=Staphylococcus aureus GN=ripX PE=3 SV=1	0.311
X5DZU0	NmrA family protein OS=Staphylococcus aureus GN=qorB PE=4 SV=1	0.311
A0A0D6H766	Predicted helicase OS=Staphylococcus aureus GN=ERS072738_00741 PE=4 SV=1	0.28
A0A131HP37	Macro domain protein OS=Staphylococcus aureus GN=ymdB PE=4 SV=1	0.259
W8TV61	Ribonuclease BN OS=Staphylococcus aureus GN=yihY PE=3 SV=1	0.259
A0A0Y8YYX3	Fibrinogen-binding protein OS=Staphylococcus aureus GN=clfA PE=4 SV=1	0.233
W8TSD0	HTH domain protein, binds to mecA promoter region OS=Staphylococcus aureus GN=BN1321_290018 PE=4 SV=1	0.233
A0A131JA31	Capsular polysaccharide synthesis enzyme Cap5L OS=Staphylococcus aureus GN=capL PE=4 SV=1	0.222
W8TMJ4	Heme uptake protein IsdC OS=Staphylococcus aureus GN=isdC PE=4 SV=1	0.212
W8U5H1	5'-methylthioadenosine/S-adenosylhomocysteine nucleosidase OS=Staphylococcus aureus GN=mtnN PE=3 SV=1	0.212
A0A0Z4FVG9	Putative phage head morphogenesis protein OS=Staphylococcus aureus GN=ERS072738_01603 PE=4 SV=1	0.194
W8UVI1	Autolysin OS=Staphylococcus aureus GN=atl_1 PE=4 SV=1	0.166
A0A0D6HIY4	DNA repair protein RecO OS=Staphylococcus aureus GN=recO PE=3 SV=1	0.155
A0A0D6HHV2	Uncharacterised protein OS=Staphylococcus aureus GN=ERS072738_01463 PE=4 SV=1	0.129
W8U0V1	Peptide chain release factor 2 OS=Staphylococcus aureus GN=prfB PE=3 SV=1	0.116
A0A0D6HYB8	Extracellular ECM and plasma binding protein Emp OS=Staphylococcus aureus GN=ssp PE=4 SV=1	0.086
A0A131HSM7	NAD-dependent epimerase/dehydratase family protein OS=Staphylococcus aureus GN=galE PE=4 SV=1	0
W8U7T6	Aspartate 1-decarboxylase OS=Staphylococcus aureus GN=panD PE=3 SV=1	1.371
Q9ZHA1	Cell division protein (Putative) OS=Staphylococcus aureus GN=ylmG PE=4 SV=1	1.154
W8TQV6	Disulfide oxidoreductase OS=Staphylococcus aureus GN=yuzD PE=4 SV=1	1.154
X5EEW0	Uncharacterized protein conserved in bacteria (DUF2187) OS=Staphylococcus aureus GN=ykvS PE=4 SV=1	1.154
X5E082	UPF0738 protein A4U86_01165 OS=Staphylococcus aureus GN=ERS072738_00034 PE=3 SV=1	0.931
A0A0H1ZWC6	Phage protein OS=Staphylococcus aureus GN=BN1321_320053 PE=4 SV=1	0.778
A0A0D6H182	Zn-dependent protease-like protein OS=Staphylococcus aureus GN=ERS072738_00569 PE=4 SV=1	0.701
A0A0D6HM65	Oxidoreductase, aldo/keto reductase family protein OS=Staphylococcus aureus GN=yhdN PE=4 SV=1	0.585
W8U4S1	UPF0298 protein A4U86_01785 OS=Staphylococcus aureus GN=BN1321_230043 PE=3 SV=1	0.585
W8UAV7	Phosphate-specific transport system accessory protein PhoU OS=Staphylococcus aureus GN=phoU PE=3 SV=1	0.585
X5EGR8	General stress protein 26 OS=Staphylococcus aureus GN=ydaG PE=4 SV=1	0.585
A0A0D6HNM9	Indole-3-glycerol phosphate synthase OS=Staphylococcus aureus GN=trpC PE=3 SV=1	0.501
D3X7W4	Proline rich protein OS=Staphylococcus aureus GN=BN1321_40004 PE=4 SV=1	0.501
Q934A9	RadC domain protein OS=Staphylococcus aureus GN=ERS072738_00772 PE=4 SV=1	0.468
Q9ZAH9	Bacterial membrane flanked domain protein OS=Staphylococcus aureus GN=ORF2 PE=4 SV=1	0.468
W8U5R1	Diguanylate cyclase domain protein OS=Staphylococcus aureus GN=dosC PE=4 SV=1	0.468
A0A0Z0C4D4	O-acetyltransferase oatA OS=Staphylococcus aureus GN=oatA_2 PE=4 SV=1	0.445
A0A113JFH5	Hpnb OS=Staphylococcus aureus GN=crtQ PE=4 SV=1	0.369
A0A0D6HPP0	3-oxoacyl-[acyl-carrier protein] reductase OS=Staphylococcus aureus GN=fabG_1 PE=3 SV=1	0.359
A0A0E7P6W1	Phage protein OS=Staphylococcus aureus GN=ERS072738_00384 PE=4 SV=1	0.359
A0A131JTQ3	NADH-dependent flavin oxidoreductase OS=Staphylococcus aureus GN=namA PE=4 SV=1	0.35
A0A0Z4KL17	Phage protein OS=Staphylococcus aureus GN=ERS072738_02984 PE=4 SV=1	0.292
A0A131K5P4	Ribosomal RNA small subunit methyltransferase G OS=Staphylococcus aureus GN=gidB PE=3 SV=1	0.292
X5DZ51	Ribosomal silencing factor RsfS OS=Staphylococcus aureus GN=ybeB PE=3 SV=1	0.292
W8TSV8	Delta-aminolevulinic acid dehydratase OS=Staphylococcus aureus GN=hemB PE=3 SV=1	0.274
A0A0D6G869	Glycosyltransferase, group 1 family protein OS=Staphylococcus aureus GN=tagE_2 PE=4 SV=1	0.259
W8TU56	LysR family regulatory protein OS=Staphylococcus aureus GN=cynR PE=4 SV=1	0.245
A0A0D6HLL6	ATP-dependent DNA helicase RecQ OS=Staphylococcus aureus GN=recQ_2 PE=4 SV=1	0.233
D9IFN9	Phosphatidylglycerol lysyltransferase OS=Staphylococcus aureus GN=mprF PE=3 SV=1	0.225
A0A0D6H7Y4	Transcriptional regulator, MerR family OS=Staphylococcus aureus GN=adhR PE=4 SV=1	0.212
D2J5Y0	Uncharacterised protein OS=Staphylococcus aureus GN=ERS074020_02891 PE=4 SV=1	0.194
Q0H0H0	Deoxyadenosine kinase OS=Staphylococcus aureus GN=dak PE=4 SV=1	0.179
W8TSC3	ABC transporter permease protein OS=Staphylococcus aureus GN=BN1321_80026 PE=3 SV=1	0.166
A0A0D6H7W4	Peptidase, M23 family OS=Staphylococcus aureus GN=lytM_3 PE=4 SV=1	0.145
A0A0Z2CAL2	ABC transporter permease protein OS=Staphylococcus aureus GN=ERS072738_01118 PE=3 SV=1	0.145
X5EHD1	Octanoyl-[GcvH]:protein N-octanoyltransferase OS=Staphylococcus aureus GN=lipL PE=3 SV=1	0.136
A0A131JAK2	Periplasmic-iron-binding protein BitC OS=Staphylococcus aureus GN=ERS072738_00912 PE=4 SV=1	0.122
A0A115E4B1	Phage protein OS=Staphylococcus aureus GN=ERS072738_02718 PE=4 SV=1	0.11
A0A0D6HH30	Aminotransferase, class V OS=Staphylococcus aureus GN=iscS_1 PE=3 SV=1	0.105
A0A0H2I1K5	Pyridine nucleotide-disulfide oxidoreductase OS=Staphylococcus aureus GN=gor PE=4 SV=1	0.096
A0A0Y9BBW1	Protein translocase subunit SecA OS=Staphylococcus aureus GN=secA PE=3 SV=1	0.096
Q53635	o-succinylbenzoate synthase OS=Staphylococcus aureus GN=menc PE=1 SV=1	0.096
A0A077UF09	PTS system galactitol-specific transporter subunit IIB OS=Staphylococcus aureus GN=gatB_1 PE=4 SV=1	2.981
A0A131JD30	N-acetyltransferase family protein OS=Staphylococcus aureus GN=ERS072738_00791 PE=4 SV=1	1.512
W8TNY1	Putative ribosomal protein L7Ae-like OS=Staphylococcus aureus GN=rplGB PE=3 SV=1	1.512
A0A0Y8Z983	Staphylococcus aureus paralogous family OS=Staphylococcus aureus GN=ERS072738_00378 PE=4 SV=1	1.371
A0A0B4ND47	Antitoxin OS=Staphylococcus aureus GN=yefM PE=3 SV=1	1.154
A0A0Z0U065	Phage protein OS=Staphylococcus aureus GN=ERS072738_02704 PE=4 SV=1	1.154
X5DSI9	Uncharacterised protein OS=Staphylococcus aureus GN=BN1321_390016 PE=4 SV=1	0.995
A0A131HNT1	Putative transcriptional regulator OS=Staphylococcus aureus GN=ERS072738_01994 PE=4 SV=1	0.931
W8U0N0	Thioredoxin OS=Staphylococcus aureus GN=trxA_2 PE=4 SV=1	0.931
A0A0D6WG27	Involved in expression of fibrinogen binding protein OS=Staphylococcus aureus GN=scn_3 PE=4 SV=1	0.778
Q99S96	Channel protein, hemolysin III family OS=Staphylococcus aureus GN=yqfA PE=4 SV=1	0.778
A0A0Z0NF42	ComF operon protein 3 OS=Staphylococcus aureus GN=ERS072738_00221 PE=4 SV=1	0.701
A0A0D6HM31	Uncharacterised protein OS=Staphylococcus aureus GN=ERS072738_01412 PE=4 SV=1	0.668
W8U554	General stress protein 13 OS=Staphylococcus aureus GN=yugI_1 PE=4 SV=1	0.668
A0A113R2H1	Exported protein OS=Staphylococcus aureus GN=ERS072738_02129 PE=4 SV=1	0.585
A0A131K4L4	Phage protein OS=Staphylococcus aureus GN=ERS074020_01718 PE=4 SV=1	0.585
W8TR69	Metallothiol transferase FosB OS=Staphylococcus aureus GN=fosB PE=3 SV=1	0.585
A0A131JTX6	Pyrrolidone-carboxylate peptidase OS=Staphylococcus aureus GN=pcp PE=3 SV=1	0.52
W8UYG1	Aspartate carbamoyltransferase OS=Staphylococcus aureus GN=pyrB PE=3 SV=1	0.501
A0A0D6HCL7	D-3-phosphoglycerate dehydrogenase OS=Staphylococcus aureus GN=ghrB_2 PE=3 SV=1	0.468
A0A0D6WJI4	Transcriptional regulator, TetR family OS=Staphylococcus aureus GN=ERS072738_00581 PE=4 SV=1	0.468
A0A0H2I331	Phage protein OS=Staphylococcus aureus GN=BN1321_320067 PE=4 SV=1	0.468
A0A0Y9S402	Capsular polysaccharide synthesis enzyme Cap5A; truncated OS=Staphylococcus aureus GN=capA PE=4 SV=1	0.468
A0A122EN33	Staphylococcal protein of uncharacterised function (DUF960) OS=Staphylococcus aureus GN=ERS072738_00775 PE=4 SV=1	0.468
A0A122LZ90	TetR family transcriptional regulator OS=Staphylococcus aureus GN=ERS072738_01188 PE=4 SV=1	0.468
Q9EYL5	Disulfide bond protein A OS=Staphylococcus aureus GN=dsbA PE=1 SV=1	0.468
X5DTY4	Phospho-N-acetylmuramoyl-pentapeptide-transferase OS=Staphylococcus aureus GN=mraY PE=3 SV=1	0.468
A0A113KJT3	Phage protein OS=Staphylococcus aureus GN=ERS072738_02680 PE=4 SV=1	0.425
X5DZ14	tRNA (guanine-N(1)-)-methyltransferase OS=Staphylococcus aureus GN=trmD PE=3 SV=1	0.425
Q93PN3	Ferric hydroxamate receptor 1 OS=Staphylococcus aureus GN=fhuD1 PE=4 SV=1	0.413
A0A0D6G7M1	Uncharacterised protein OS=Staphylococcus aureus GN=ERS072738_00399 PE=4 SV=1	0.389
A0A0D6W8U6	Acetyltransferase GNAT family OS=Staphylococcus aureus GN=ERS072738_00292 PE=4 SV=1	0.389
X5DXM1	Glyoxalase OS=Staphylococcus aureus GN=BN1321_420078 PE=4 SV=1	0.389
A0A0Y8Z9I6	Staphylococcus aureus paralogous family OS=Staphylococcus aureus GN=ERS074020_00378 PE=4 SV=1	0.334
A0A0Y8Z4I0	Putative GTPases (G3E family) OS=Staphylococcus aureus GN=yjiA_1 PE=4 SV=1	0.311
W8TU69	DeoR family transcriptional regulator OS=Staphylococcus aureus GN=ERS072738_00645 PE=4 SV=1	0.311
A0A0Z4D3P6	Sodium/proton-dependent alanine carrier protein OS=Staphylococcus aureus GN=ERS072738_00026 PE=3 SV=1	0.292
A0A166QDF6	Putative EsaC protein analog (Listeria type 3) OS=Staphylococcus aureus GN=esaC PE=4 SV=1	0.292
W8U8K6	CAAX amino terminal protease family protein OS=Staphylococcus aureus GN=lyrA PE=4 SV=1	0.292
W8UX87	tRNA-specific 2-thiouridylase MnmA OS=Staphylococcus aureus GN=mnmA PE=3 SV=1	0.274
A0A0D3QBK8	Poly(Glycerophosphate) glycerophosphotransferase family protein OS=Staphylococcus aureus GN=ERS072738_00589 PE=4 SV=1	0.269
A0A0D3Q6A0	Adapter protein MecA OS=Staphylococcus aureus GN=mecA_1 PE=3 SV=1	0.259
A0A131HRW2	Sorbitol dehydrogenase OS=Staphylococcus aureus GN=gutB_2 PE=4 SV=1	0.259
W8U4T8	Membrane spanning protein OS=Staphylococcus aureus GN=ERS072738_02586 PE=4 SV=1	0.259
A0A0E7NXW5	Bifunctional ligase/repressor BirA OS=Staphylococcus aureus GN=birA PE=3 SV=1	0.245
A0A0Y9ADF9	Sorbitol dehydrogenase OS=Staphylococcus aureus GN=gutB_1 PE=4 SV=1	0.245
A0A0B4N971	DNA primase/ small primase-like protein OS=Staphylococcus aureus GN=BN1321_180059 PE=4 SV=1	0.233
W8TRM3	Putative thiol-disulfide oxidoreductase, DCC family OS=Staphylococcus aureus GN=ERS072738_01908 PE=4 SV=1	0.233
X5EIF0	Hydroxyethylthiazole kinase OS=Staphylococcus aureus GN=thiM PE=3 SV=1	0.233
W8TNJ9	Hemolysin-like protein containing CBS domains OS=Staphylococcus aureus GN=ytfL PE=4 SV=1	0.222
A0A0D3Q8P4	Lantibiotic immunity protein F OS=Staphylococcus aureus GN=bsaF PE=4 SV=1	0.212
A0A0D6HG79	Helicase loader DnaB OS=Staphylococcus aureus GN=dnaB PE=4 SV=1	0.194
A0A0E8HMR4	Molybdenum cofactor biosynthesis protein B OS=Staphylococcus aureus GN=moaB PE=3 SV=1	0.194
X5EET4	Adenylate cyclase OS=Staphylococcus aureus GN=yjbK PE=4 SV=1	0.194
Q53682	Fibronectin binding protein B OS=Staphylococcus aureus GN=fnbB PE=4 SV=1	0.189
A0A131HR14	Replication initiation factor OS=Staphylococcus aureus GN=ERS072738_02756 PE=4 SV=1	0.186
A0A0D6G261	Putative bactoprenol glucosyl transferase-like protein OS=Staphylococcus aureus GN=yfdH PE=4 SV=1	0.179
W8U607	Transport permease protein OS=Staphylococcus aureus GN=ERS072738_00333 PE=3 SV=1	0.179
A0A0D6HDM2	Domain of uncharacterised function (DUF955) OS=Staphylococcus aureus GN=ERS072738_02776 PE=4 SV=1	0.166
X5E058	Glutamate permease OS=Staphylococcus aureus GN=gltS PE=4 SV=1	0.166
A0A0D6H8Z6	Aminopyrimidine aminohydrolase OS=Staphylococcus aureus GN=tenA PE=3 SV=1	0.155
A0A0D6HFZ3	Transposase OS=Staphylococcus aureus GN=ERS074020_02808 PE=4 SV=1	0.155
W8UU09	RpiR family transcriptional regulator OS=Staphylococcus aureus GN=ybbH_3 PE=4 SV=1	0.155
A0A0D6G4M9	Uracil-DNA glycosylase OS=Staphylococcus aureus GN=ung PE=3 SV=1	0.136
A0A113QA55	Fructosamine kinase family protein OS=Staphylococcus aureus GN=ERS072738_01150 PE=4 SV=1	0.136
A0A166PWR3	O-Antigen ligase family protein OS=Staphylococcus aureus GN=ERS072738_00828 PE=4 SV=1	0.136
A0A131HZB0	Mannose-6-phosphate isomerase OS=Staphylococcus aureus GN=pmi PE=3 SV=1	0.122
A0A131J5K0	SepS16A OS=Staphylococcus aureus GN=ERS072738_00893 PE=4 SV=1	0.122
W8UVT9	Membrane spanning protein OS=Staphylococcus aureus GN=ERS072738_01495 PE=4 SV=1	0.122
A0A131IYM2	5-methylcytosine-specific restriction enzyme subunit McrC OS=Staphylococcus aureus GN=mcrC PE=4 SV=1	0.11
W8UAN3	Menaquinone-cytochrome C reductase OS=Staphylococcus aureus GN=BN1321_260103 PE=4 SV=1	0.11
A0A080VAY5	Uncharacterised protein OS=Staphylococcus aureus GN=ERS072738_01605 PE=4 SV=1	9
A0A080VIZ1	Phage protein OS=Staphylococcus aureus GN=ERS072738_02942 PE=4 SV=1	3.642
A0A0D6HZM5	Helix-turn-helix domain protein OS=Staphylococcus aureus GN=BN1326_50343 PE=4 SV=1	3.642
W8TR80	Membrane protein OS=Staphylococcus aureus GN=ERS072738_00639 PE=4 SV=1	3.642
A0A084P0R7	Phage protein OS=Staphylococcus aureus GN=ERS072738_02488 PE=4 SV=1	2.162
W8UAT0	YozC OS=Staphylococcus aureus GN=yozC PE=4 SV=1	2.162
W8TRE4	NADPH-dependent 7-cyano-7-deazaguanine reductase OS=Staphylococcus aureus GN=queF PE=3 SV=1	1.154
A0A123D1S5	TetR family regulatory protein OS=Staphylococcus aureus GN=ERS072738_01205 PE=4 SV=1	0.931
W8TX00	Lipoprotein signal peptidase OS=Staphylococcus aureus GN=lspA PE=3 SV=1	0.931
A0A080VEC9	Phage protein OS=Staphylococcus aureus GN=ERS072738_02487 PE=4 SV=1	0.778
A0A0Z4AIU8	Phage protein OS=Staphylococcus aureus GN=ERS072738_02938 PE=4 SV=1	0.778
W8TTH0	YqiW like protein OS=Staphylococcus aureus GN=ERS072738_01435 PE=3 SV=1	0.778
A0A0D6G5T3	Membrane spanning protein OS=Staphylococcus aureus GN=ERS072738_00372 PE=4 SV=1	0.668
A0A0D6WL70	GrpB OS=Staphylococcus aureus GN=ERS072738_00233 PE=4 SV=1	0.668
W8U5Z5	Acetyltransferase OS=Staphylococcus aureus GN=ERS072738_01444 PE=4 SV=1	0.668
A0A167ZNW4	Single-stranded DNA-binding protein OS=Staphylococcus aureus GN=ssb_3 PE=3 SV=1	0.585
A0A0D6HU21	Phosphoribosylglycinamide formyltransferase OS=Staphylococcus aureus GN=purN PE=3 SV=1	0.52
A0A0Y9TJD5	Amino acid permease OS=Staphylococcus aureus GN=yveA PE=4 SV=1	0.52
A0A0D6HZA6	Carboxylesterase OS=Staphylococcus aureus GN=est_1 PE=4 SV=1	0.468
A0A0Z0SZV3	Phage protein OS=Staphylococcus aureus GN=ERS072738_02226 PE=4 SV=1	0.468
A0A0Z2QBB3	Uncharacterised protein OS=Staphylococcus aureus GN=ERS072738_02929 PE=4 SV=1	0.468
A0A113KPQ6	Aminoglycoside phosphotransferase OS=Staphylococcus aureus GN=aacA-aphD_2 PE=4 SV=1	0.468
A0A131HQ72	Domain of uncharacterised function (DUF3173) OS=Staphylococcus aureus GN=ERS072738_01997 PE=4 SV=1	0.468
W8U006	Phosphoribosylformylglycinamidine synthase subunit PurS OS=Staphylococcus aureus GN=purS PE=3 SV=1	0.468
W8U5Y5	Low-affinity inorganic phosphate transporter OS=Staphylococcus aureus GN=pit PE=4 SV=1	0.468
W8UWJ4	Membrane associated protein OS=Staphylococcus aureus GN=BN1321_310023 PE=4 SV=1	0.468
A0A0D6H0J0	Sirohydrochlorin ferrochelatase OS=Staphylococcus aureus GN=cbiX PE=4 SV=1	0.425
A0A0Y9AH35	Sialic acid utilization regulator, RpiR family OS=Staphylococcus aureus GN=rpiR PE=4 SV=1	0.425
A0A0Z0A3S1	2-dehydropantoate 2-reductase OS=Staphylococcus aureus GN=panE_2 PE=3 SV=1	0.425
W8U1F7	Hypoxanthine-guanine phosphoribosyltransferase OS=Staphylococcus aureus GN=hpt PE=4 SV=1	0.425
A0A0H2AKG4	Hypothetical phage-related protein OS=Staphylococcus aureus GN=BN1321_320050 PE=4 SV=1	0.389
A0A0Z0T5R3	Phage protein OS=Staphylococcus aureus GN=ERS072738_02321 PE=4 SV=1	0.389
A0A122EX54	Phage head-tail adaptor OS=Staphylococcus aureus GN=ERS074020_01704 PE=4 SV=1	0.389
A0A131JTI2	Orf1 OS=Staphylococcus aureus GN=ERS072738_01080 PE=4 SV=1	0.389
A0A131K203	S-adenosyl-l-methionine hydroxide adenosyltransferase OS=Staphylococcus aureus GN=ERS072738_01052 PE=4 SV=1	0.389
W8TRM8	Protein of uncharacterised function (DUF2922) OS=Staphylococcus aureus GN=ERS072738_00352 PE=4 SV=1	0.389
W8TTN7	HesB-like protein OS=Staphylococcus aureus GN=ERS072738_02446 PE=4 SV=1	0.389
W8U0X1	Protein NrdI OS=Staphylococcus aureus GN=nrdI PE=3 SV=1	0.389
A0A0D6H666	Shikimate dehydrogenase (NADP(+)) OS=Staphylococcus aureus GN=aroE PE=3 SV=1	0.359
W8UT81	Thymidylate kinase OS=Staphylococcus aureus GN=tmk PE=3 SV=1	0.359
A0A0Y9BHQ6	Protein of uncharacterised function (DUF3644) OS=Staphylococcus aureus GN=ERS072738_02759 PE=4 SV=1	0.334
A0A0Y9BN04	Acetyl esterase OS=Staphylococcus aureus GN=ERS072738_02069 PE=4 SV=1	0.334
A0A0Z0SJN0	Conjugative transposon protein OS=Staphylococcus aureus GN=cap8I PE=4 SV=1	0.334
A0A122F6N5	Phage protein OS=Staphylococcus aureus GN=ERS072738_02720 PE=4 SV=1	0.334
A0A131HST3	Purine nucleoside phosphorylase DeoD-type OS=Staphylococcus aureus GN=deoD_1 PE=3 SV=1	0.334
A0A145HCA4	Regulatory protein OS=Staphylococcus aureus GN=pfoR_1 PE=4 SV=1	0.334
Q79C39	3'5'-aminoglycoside phosphotransferase OS=Staphylococcus aureus GN=aphA-3 PE=3 SV=1	0.334
W8U8R7	Sulfurtransferase OS=Staphylococcus aureus GN=BN1321_380096 PE=4 SV=1	0.334
X5EG65	Protein of uncharacterised function (DUF2529) OS=Staphylococcus aureus GN=ERS072738_01921 PE=4 SV=1	0.334
A0A077UL01	Formate/nitrite transporter family protein OS=Staphylococcus aureus GN=nirC PE=4 SV=1	0.292
A0A0D6HIN0	Mannitol-specific phosphotransferase enzyme IIA component OS=Staphylococcus aureus GN=mtlF PE=4 SV=1	0.292
A0A131J440	Uncharacterised protein OS=Staphylococcus aureus GN=ERS072738_00823 PE=4 SV=1	0.292
Q7DIC3	Streptomycin 3''-adenylyltransferase OS=Staphylococcus aureus GN=ant(9) PE=4 SV=1	0.292
W8UV32	Amino acid ABC transporter permease OS=Staphylococcus aureus GN=yehW PE=3 SV=1	0.292
A0A068DXM4	Magnesium transporter MgtE OS=Staphylococcus aureus GN=mgtE PE=3 SV=1	0.259
A0A0D6GC09	Acetyltransferase, GNAT family OS=Staphylococcus aureus GN=ydaF PE=4 SV=1	0.259
A0A0D6GVG9	6-O-methylguanine DNA methyltransferase, DNA binding domain protein OS=Staphylococcus aureus GN=ogt PE=4 SV=1	0.259
A0A0Y9AHR0	Glycerol ester hydrolase; Lipase OS=Staphylococcus aureus GN=geh_2 PE=4 SV=1	0.259
A0A0Y9DAC1	Phage protein OS=Staphylococcus aureus GN=ERS072738_02730 PE=4 SV=1	0.259
A0A0Z1MSA7	Acetyltransferase (GNAT) family protein OS=Staphylococcus aureus GN=ERS072738_02983 PE=4 SV=1	0.259
A0A131K513	Uncharacterised protein OS=Staphylococcus aureus GN=ERS072738_01035 PE=4 SV=1	0.259
W8TPD6	Metal-dependent hydrolase/cyclase OS=Staphylococcus aureus GN=ERS072738_02035 PE=4 SV=1	0.259
X5E5D2	Phosphate transport system permease protein OS=Staphylococcus aureus GN=pstC PE=3 SV=1	0.259
Q93I85	Bifunctional 3'-5' exonuclease/DNA polymerase OS=Staphylococcus aureus GN=BN1321_430118 PE=4 SV=1	0.245
A0A077UQU2	YwhD OS=Staphylococcus aureus GN=ywhD PE=4 SV=1	0.233
A0A0Z0T0D4	Phage protein OS=Staphylococcus aureus GN=ERS072738_02240 PE=4 SV=1	0.233
A0A0Z4GZ12	MepB family protein OS=Staphylococcus aureus GN=ERS072738_02055 PE=4 SV=1	0.233
A0A0D6HJA0	Acyl-CoA dehydrogenase OS=Staphylococcus aureus GN=hsaA PE=4 SV=1	0.212
A0A0H2B904	Phage protein OS=Staphylococcus aureus GN=BN1326_100132 PE=4 SV=1	0.212
A0A0Y9CH84	ABC-type dipeptide/oligopeptide/nickel transport system, ATP-binding protein OS=Staphylococcus aureus GN=opp-2F PE=4 SV=1	0.212
A0A0Z2EAV0	Siderophore transport system permease OS=Staphylococcus aureus GN=sirC_1 PE=3 SV=1	0.212
A0A127JGF7	Na+/H+ antiporter NhaC OS=Staphylococcus aureus GN=nhaC PE=4 SV=1	0.212
A0A0D6GX51	Gluconokinase OS=Staphylococcus aureus GN=gntK PE=3 SV=1	0.202
A0A0D6HS97	Glyoxalase family protein OS=Staphylococcus aureus GN=catE_2 PE=4 SV=1	0.194
A0A0Y9RPX3	Carboxylesterase OS=Staphylococcus aureus GN=ERS072738_01242 PE=4 SV=1	0.194
A0A0Z0QAQ2	FMN-dependent NADH-azoreductase OS=Staphylococcus aureus GN=azoR PE=3 SV=1	0.194
A0A131JPF5	PTS family glucose/glucoside (Glc) porter component IIABC OS=Staphylococcus aureus GN=ptsG_3 PE=4 SV=1	0.194
Q53757	DNA integration/recombination/inversion protein OS=Staphylococcus aureus GN=sin PE=4 SV=1	0.194
Q6I7F2	Ribosomal RNA large subunit methyltransferase H OS=Staphylococcus aureus GN=yydA PE=3 SV=1	0.194
A0A113KD44	Phage protein OS=Staphylococcus aureus GN=ERS072738_02230 PE=4 SV=1	0.179
X5E4M7	Phosphomethylpyrimidine kinase OS=Staphylococcus aureus GN=thiD PE=4 SV=1	0.179
W8U8M3	Putative RpiR famil transcriptional regulator OS=Staphylococcus aureus GN=ybbH_2 PE=4 SV=1	0.166
W8UXW7	Phosphate import ATP-binding protein PstB OS=Staphylococcus aureus GN=pstB3 PE=3 SV=1	0.166
A0A0D6HNK2	Putative anthranilate synthase component I OS=Staphylococcus aureus GN=trpE PE=4 SV=1	0.16
W8U635	Oligoendopeptidase F OS=Staphylococcus aureus GN=pepF1_2 PE=4 SV=1	0.16
A0A0Y9TFA4	Transport system protein OS=Staphylococcus aureus GN=emrB_1 PE=3 SV=1	0.155
A0A131J0R8	Phosphonate ABC transporter permease protein phnE1 OS=Staphylococcus aureus GN=phnE_2 PE=3 SV=1	0.155
X5EI85	Hydrolase OS=Staphylococcus aureus GN=ERS072738_00749 PE=4 SV=1	0.155
D3X7V9	Putative restriction enzyme OS=Staphylococcus aureus GN=mcrB PE=4 SV=1	0.15
A0A0D6H1J5	PTS system, sucrose-specific IIB component / PTS system, sucrose-specific IIC component OS=Staphylococcus aureus GN=scrA PE=4 SV=1	0.145
A0A0D6HM04	4-hydroxy-tetrahydrodipicolinate synthase OS=Staphylococcus aureus GN=dapA PE=3 SV=1	0.145
A0A0D6HMR0	Anthranilate phosphoribosyltransferase OS=Staphylococcus aureus GN=trpD2 PE=3 SV=1	0.145
A0A0T7M435	SMF family protein OS=Staphylococcus aureus GN=smf PE=4 SV=1	0.145
A0A0Y9D002	Uncharacterised protein OS=Staphylococcus aureus GN=ERS074020_02431 PE=4 SV=1	0.145
A0A0Y8YPV6	Membrane spanning protein OS=Staphylococcus aureus GN=ERS074020_00001 PE=4 SV=1	0.129
X5DXY3	Tyrosine recombinase XerC OS=Staphylococcus aureus GN=xerC_2 PE=3 SV=1	0.129
A0A0D6HKX3	GTP cyclohydrolase 1 type 2 homolog OS=Staphylococcus aureus GN=ERS072738_01306 PE=3 SV=1	0.116
A0A0D3Q551	Export protein for polysaccharides and teichoic acids OS=Staphylococcus aureus GN=ytgP_2 PE=4 SV=1	0.11
A0A0D6HJV9	Alpha-amylase OS=Staphylococcus aureus GN=malA PE=3 SV=1	0.101
A0A0Z0NVF6	Pyridine nucleotide-disulfide oxidoreductase family protein OS=Staphylococcus aureus GN=merA_1 PE=3 SV=1	0.089
A0A0D6HQF7	Integral membrane protein OS=Staphylococcus aureus GN=ERS072738_01676 PE=4 SV=1	0.056

## Sheet: unique O20
	Proteins only identified in S. aureus strain O20
Accession	Description	Expression (EmPAI)
W8U8P5	Urease subunit alpha OS=Staphylococcus aureus GN=ureC PE=3 SV=1	0.202
X5E2H8	1,4-dihydroxy-2-naphthoyl-CoA synthase OS=Staphylococcus aureus GN=menB PE=3 SV=1	9
A0A0D6GZT9	ABC transporter ATP-binding protein OS=Staphylococcus aureus GN=msbA_2 PE=4 SV=1	0.16
W8TQW7	Gamma-hemolysin component B OS=Staphylococcus aureus GN=hlgB PE=4 SV=1	1.637
A0A0Z4HR33	LPXTG-motif surface-anchored protein OS=Staphylococcus aureus GN=ERS072738_02210 PE=4 SV=1	0.389
A0A0D3Q9V1	L-threonine dehydratase OS=Staphylococcus aureus GN=ilvA_2 PE=3 SV=1	0.492
W8URX7	Oligopeptide ABC transporter, ATP-binding protein OppD OS=Staphylococcus aureus GN=oppD_2 PE=3 SV=1	0.823
W8UAJ6	Bacilliredoxin (De-bacillithiolation) OS=Staphylococcus aureus GN=brxB PE=3 SV=1	0.389
A0A127JEY2	Transposon-related protein OS=Staphylococcus aureus GN=ERS072738_01163 PE=4 SV=1	0.334
A0A131I431	Putative lipoprotein OS=Staphylococcus aureus GN=hlb_2 PE=4 SV=1	1.512
A0A131HWZ4	Peptide methionine sulfoxide reductase MsrA OS=Staphylococcus aureus GN=msrA_2 PE=4 SV=1	0.292
W8TSG0	Antiholin-like protein LrgA OS=Staphylococcus aureus GN=lrgA PE=3 SV=1	0.778
A0A0D6HLK8	Geranyltranstransferase (Farnesyldiphosphate synthase) OS=Staphylococcus aureus GN=ispA PE=3 SV=1	0.145
W8TTK9	Permease OS=Staphylococcus aureus GN=BN1321_260023 PE=4 SV=1	0.778
A0A131JAP4	Deoxyribose-phosphate aldolase OS=Staphylococcus aureus GN=dra_1 PE=3 SV=1	1.371
A0A0E8HNL7	Molybdate ABC transporter, permease protein OS=Staphylococcus aureus GN=modB PE=3 SV=1	0.52
A0A0Z0QTC6	Alkaline phosphatase OS=Staphylococcus aureus GN=phoB PE=3 SV=1	0.389
A0A0Y8ZUS7	Putative NAD-dependent epimerase/dehydratase OS=Staphylococcus aureus GN=ERS072738_00511 PE=4 SV=1	0.334
A0A0E7WFT8	Membrane protein OS=Staphylococcus aureus GN=ERS072738_01815 PE=4 SV=1	1.154
A0A0Z4E4E3	Deoxyguanosinetriphosphate triphosphohydrolase OS=Staphylococcus aureus GN=ERS074020_00363 PE=4 SV=1	0.778
A0A0D6H808	Uncharacterised protein OS=Staphylococcus aureus GN=ERS072738_00755 PE=4 SV=1	0.52
A0A077W0Z7	Exported protein OS=Staphylococcus aureus GN=BN1321_320017 PE=4 SV=1	9
W8UXF4	ABC transporter ATP-binding protein OS=Staphylococcus aureus GN=mreA PE=4 SV=1	1.448
W8U699	Transcription termination/antitermination protein NusG OS=Staphylococcus aureus GN=nusG PE=3 SV=1	0.995
A0A166KVE9	PTS system sugar-specific permease component family protein OS=Staphylococcus aureus GN=ulaA PE=4 SV=1	0.701
W8TRI7	Transporter OS=Staphylococcus aureus GN=ERS072738_00305 PE=4 SV=1	0.334
A0A0E7RYR7	SAP domain protein OS=Staphylococcus aureus GN=ERS072738_01898 PE=4 SV=1	0.292
A0A0Z0P1F1	Phytoene desaturase, neurosporene or lycopene producing / 4,4-diapolycopene oxidase OS=Staphylococcus aureus GN=crtP PE=3 SV=1	0.194
Q4W1I4	Uncharacterised protein OS=Staphylococcus aureus GN=ERS072738_02867 PE=4 SV=1	1.31
A0A0Y9U206	Phage protein OS=Staphylococcus aureus GN=ERS074020_01700 PE=4 SV=1	0.585
W8TP45	YibE/F-like family protein OS=Staphylococcus aureus GN=BN1321_100033 PE=4 SV=1	0.585
A0A0K8EWW4	Alpha/beta hydrolase OS=Staphylococcus aureus GN=ydeN PE=4 SV=1	0.585
X5DU85	FeS assembly protein SufD OS=Staphylococcus aureus GN=sufD PE=4 SV=1	1.154
A0A0E7NNB9	Nitroreductase family protein OS=Staphylococcus aureus GN=ERS072738_00164 PE=4 SV=1	0.778
A0A0D6HQA2	Putative competence-damage inducible protein OS=Staphylococcus aureus GN=cinA PE=3 SV=1	0.668
X5EHE1	GroES-like protein OS=Staphylococcus aureus GN=idnD_2 PE=4 SV=1	0.136
A0A077UHS1	30S ribosomal protein S21 OS=Staphylococcus aureus GN=rpsU PE=3 SV=1	9
W8TRF0	Allophanate hydrolase 2 subunit 2 OS=Staphylococcus aureus GN=BN1321_170050 PE=4 SV=1	1.721
A0A131JC22	Capsular polysaccharide synthesis enzyme Cap5C; Manganese-dependent protein-tyrosine phosphatase OS=Staphylococcus aureus GN=capC_1 PE=4 SV=1	0.54
A0A0Y9CRK2	Phage protein OS=Staphylococcus aureus GN=ERS072738_02217 PE=4 SV=1	0.52
A0A123BR93	Phage protein OS=Staphylococcus aureus GN=ERS072738_02249 PE=4 SV=1	0.389
A0A0Z4I3E3	Phage protein OS=Staphylococcus aureus GN=ERS072738_02325 PE=4 SV=1	0.292
A0A122ERW9	Lipoprotein OS=Staphylococcus aureus GN=lpl3 PE=4 SV=1	0.292
A0A0D6WBT7	Uncharacterized distant relative of cell wall-associated hydrolases OS=Staphylococcus aureus GN=ERS072738_00174 PE=4 SV=1	0.155
A0A0K7HTC6	ComE operon protein 2 OS=Staphylococcus aureus GN=ERS072738_01277 PE=4 SV=1	0.668
A0A0E7DLE1	Prolipoprotein diacylglyceryl transferase OS=Staphylococcus aureus GN=lgt PE=3 SV=1	0.425
Q9R3W9	Cassette chromosome recombinase A OS=Staphylococcus aureus GN=ccrA PE=4 SV=1	0.359
A0A122EMC8	Putative antibiotic transport-associated protein OS=Staphylococcus aureus GN=mmpL8 PE=4 SV=1	0.259
A0A113XEX9	SdrE protein OS=Staphylococcus aureus GN=sdrE PE=4 SV=1	0.172
A0A0Y9DQU8	Alpha-hemolysin OS=Staphylococcus aureus GN=hly PE=4 SV=1	0.122
W8UXC3	30S ribosomal protein S20 OS=Staphylococcus aureus GN=rpsT PE=3 SV=1	9
A0A0D6W7J6	Exotoxin 14 OS=Staphylococcus aureus GN=set14 PE=4 SV=1	1.154
A0A0Z4HEN7	DUTPase family protein OS=Staphylococcus aureus GN=ERS072738_02989 PE=4 SV=1	1.154
Q9Z5C7	Ribonucleoside-diphosphate reductase (Minor subunit) OS=Staphylococcus aureus GN=rir2 PE=4 SV=1	0.778
A0A0Y9S337	UDP-2-acetamido-2, 6-dideoxy-alpha-D-xylo-4-hexulose 3,5-epimerase OS=Staphylococcus aureus GN=capD_2 PE=4 SV=1	0.65
A0A068A641	Family TIGR01218 OS=Staphylococcus aureus GN=ERS072738_00374 PE=4 SV=1	0.585
A0A113JIK0	Transcriptional regulator OS=Staphylococcus aureus GN=ERS074020_00903 PE=4 SV=1	0.389
A0A0Y9TGJ5	8-amino-7-oxononanoate synthase OS=Staphylococcus aureus GN=ERS072738_00532 PE=4 SV=1	0.369
A0A0D6H7B9	Alpha-acetolactate decarboxylase OS=Staphylococcus aureus GN=aldC_2 PE=3 SV=1	0.311
A0A0Z0RFP9	Myosin-crossreactive antigen OS=Staphylococcus aureus GN=ERS072738_00806 PE=4 SV=1	0.205
A0A0Y8YSP6	HMGL-like family protein OS=Staphylococcus aureus GN=leuA_1 PE=3 SV=1	0
A0A077UUA2	ATP-dependent Clp protease proteolytic subunit OS=Staphylococcus aureus GN=clpP PE=3 SV=1	2.728
A0A0Z2VVX7	Copper-translocating P-type ATPase OS=Staphylococcus aureus GN=copA PE=3 SV=1	0.693
X5E2G5	Sodium:dicarboxylate symporter family protein OS=Staphylococcus aureus GN=tcyP PE=4 SV=1	0.54
A0A0C2L9C8	5' nucleotidase, deoxy, cytosolic type C protein OS=Staphylococcus aureus GN=ERS072738_00247 PE=4 SV=1	0.52
X5EGZ0	2-isopropylmalate synthase OS=Staphylococcus aureus GN=leuA PE=3 SV=1	0.359
A0A0Z0T137	Phage protein OS=Staphylococcus aureus GN=ERS072738_02252 PE=4 SV=1	1.512
A0A0Z2R2H0	UPF0397 protein A4U86_13525 OS=Staphylococcus aureus GN=ERS072738_01053 PE=3 SV=1	1.371
A0A0Z4HPI0	Phage DNA-binding protein OS=Staphylococcus aureus GN=ERS072738_02243 PE=3 SV=1	1.154
A0A077UM22	Phosphopantetheine adenylyltransferase OS=Staphylococcus aureus GN=coaD PE=3 SV=1	0.874
W8USJ1	Gluconeogenesis factor OS=Staphylococcus aureus GN=ERS072738_00206 PE=3 SV=1	0.848
Q7X226	Glycine betaine transporter OS=Staphylococcus aureus GN=opuD PE=3 SV=1	0.638
B6V383	Tra8 OS=Staphylococcus aureus GN=ERS072738_01167 PE=4 SV=1	0.585
A0A113XYJ5	Glycerol ester hydrolase; Lipase OS=Staphylococcus aureus GN=geh_1 PE=4 SV=1	0.487
A0A0D6GBH7	Superantigen-like protein OS=Staphylococcus aureus GN=ERS072738_02533 PE=4 SV=1	0.468
A0A0Y9QK39	Staphopain B OS=Staphylococcus aureus GN=sspB PE=4 SV=1	0.468
A0A0D6HAU6	Alanine racemase OS=Staphylococcus aureus GN=alr1 PE=3 SV=1	0.369
W8TTN3	Beta-glucoside bgl operon antiterminator, BglG family OS=Staphylococcus aureus GN=glcT PE=4 SV=1	0.359
A0A0Z0PJ03	Putative transport protein OS=Staphylococcus aureus GN=emrB_2 PE=3 SV=1	0.16
Q99RL9	Lipoprotein OS=Staphylococcus aureus GN=ERS072738_00547 PE=4 SV=1	0.778
A0A0D6H8Z4	EVE domain protein OS=Staphylococcus aureus GN=ERS072738_01907 PE=4 SV=1	0.585
A0A122F9F8	Aminoglycoside phosphotransferase OS=Staphylococcus aureus GN=aacA-aphD_1 PE=4 SV=1	0.54
A0A113KLR5	Uncharacterised protein OS=Staphylococcus aureus GN=ERS074020_02775 PE=4 SV=1	0.487
A0A077VLC3	Sensor protein VraS OS=Staphylococcus aureus GN=vraS_2 PE=4 SV=1	0.468
Q7DI43	Chitinase B OS=Staphylococcus aureus GN=iraE PE=4 SV=1	0.468
A0A115DC26	Proton/glutamate symport protein; Sodium/glutamate symport protein OS=Staphylococcus aureus GN=gltT PE=3 SV=1	0.359
A0A131J3J2	UDP-D-quinovosamine 4-dehydrogenase OS=Staphylococcus aureus GN=capD_1 PE=4 SV=1	0.194
A0A0D6GZD8	3-dehydroquinate synthase OS=Staphylococcus aureus GN=aroB PE=3 SV=1	0.155
A0A077W0F4	Cell cycle protein GpsB OS=Staphylococcus aureus GN=gpsB PE=3 SV=1	3.217
A0A0Y9AND9	CBS domain protein OS=Staphylococcus aureus GN=ccpN PE=4 SV=1	1.848
A0A0Z1RKG2	Uncharacterised protein OS=Staphylococcus aureus GN=ERS072738_01119 PE=4 SV=1	1.512
A0A0D6HJ22	Biotin carboxyl carrier protein; acetyl-CoA carboxylase OS=Staphylococcus aureus GN=accB_2 PE=4 SV=1	0.931
D3JNA5	Orf1 OS=Staphylococcus aureus GN=ERS072738_00789 PE=4 SV=1	0.931
A0A0D6HFD0	Putative soluble hydrogenase subunit OS=Staphylococcus aureus GN=ERS072738_01537 PE=3 SV=1	0.833
A0A0Z4IGH7	Leukotoxin LukE OS=Staphylococcus aureus GN=lukE PE=4 SV=1	0.73
A0A131JGK2	SIR2 family protein OS=Staphylococcus aureus GN=ERS072738_02064 PE=4 SV=1	0.719
A0A0D6HTX7	LSU m5C1962 methyltransferase RlmI OS=Staphylococcus aureus GN=rlmI PE=3 SV=1	0.585
Q93S18	Anaerobic ribonucleoside-triphosphate reductase-activating protein OS=Staphylococcus aureus GN=nrdG PE=3 SV=1	0.585
A0A0H2C2Z4	Bacterial protein of uncharacterised function (DUF951) OS=Staphylococcus aureus GN=yyzM PE=4 SV=1	0.468
A0A0Y8ZDB7	Cysteine--tRNA ligase OS=Staphylococcus aureus GN=cysS PE=3 SV=1	0.468
A0A0D6GW30	HTH-type transcriptional regulator SarT OS=Staphylococcus aureus GN=sarT PE=3 SV=1	0.389
B6V392	Hypothetical membrane protein OS=Staphylococcus aureus GN=ERS072738_01158 PE=4 SV=1	0.389
A0A0D6GBL1	Superantigen-like protein OS=Staphylococcus aureus GN=ERS072738_02741 PE=4 SV=1	0.311
Q9Z5C6	Central glycolytic genes regulator OS=Staphylococcus aureus GN=gapR PE=4 SV=1	0.311
Q93IC6	MarR family regulatory protein OS=Staphylococcus aureus GN=xylr PE=4 SV=1	0.212
A0A131HN93	Putative ATP-dependent endonuclease of the OLD family OS=Staphylococcus aureus GN=recF_1 PE=4 SV=1	0.179
Q9EY53	RGD-containing lipoprotein OS=Staphylococcus aureus GN=rlp PE=4 SV=1	0.055
X5E2L2	Phage minor head protein OS=Staphylococcus aureus GN=ERS072738_02483 PE=4 SV=1	1.683
A0A122EYM9	1,4-dihydroxy-2-naphthoate octaprenyltransferase OS=Staphylococcus aureus GN=menA PE=3 SV=1	0.995
A0A122F4Q1	Fic/DOC family protein OS=Staphylococcus aureus GN=ERS074020_02426 PE=4 SV=1	0.778
W8U9Q2	DNA double-strand break repair protein Mre11 OS=Staphylococcus aureus GN=yhaO PE=4 SV=1	0.509
W8UWN8	Membrane protein OS=Staphylococcus aureus GN=ERS072738_02353 PE=4 SV=1	0.468
W8UAF0	Endoribonuclease YbeY OS=Staphylococcus aureus GN=ybeY PE=3 SV=1	0.334
X5E481	Family TIGR01218 OS=Staphylococcus aureus GN=ERS074020_00371 PE=4 SV=1	0.334
A0A131HNA2	Conjugative transposon protein OS=Staphylococcus aureus GN=ERS072738_02753 PE=4 SV=1	0.292
A0A0D6GII8	2-succinyl-5-enolpyruvyl-6-hydroxy-3-cyclohexene-1-carboxylate synthase OS=Staphylococcus aureus GN=menD PE=3 SV=1	0.283
W8TVJ6	Multimodular transpeptidase-transglycosylase OS=Staphylococcus aureus GN=sgtA PE=3 SV=1	0.274
A0A115E426	Phage protein OS=Staphylococcus aureus GN=ERS072738_02727 PE=4 SV=1	0.25
W8U0W4	Lipoprotein OS=Staphylococcus aureus GN=ERS072738_00232 PE=4 SV=1	0.233
W8TWI6	4-hydroxybenzoyl-CoA thioesterase family active site OS=Staphylococcus aureus GN=yneP PE=4 SV=1	0.194
A0A131JSM9	Autolysis histidine kinase LytS OS=Staphylococcus aureus GN=lytS PE=4 SV=1	0.155
A0A0Z4JK56	Macrolide-efflux protein OS=Staphylococcus aureus GN=ERS074020_02747 PE=4 SV=1	0.145
A0A077ULC5	50S ribosomal protein L27 OS=Staphylococcus aureus GN=rpmA PE=3 SV=1	2.728
A0A077USC5	UPF0374 protein A4U86_09250 OS=Staphylococcus aureus GN=ygaC PE=3 SV=1	1.512
A0A0Y9AVQ5	Peptide methionine sulfoxide reductase MsrA OS=Staphylococcus aureus GN=msrA_1 PE=3 SV=1	1.371
A0A0Y9BNG3	Phage protein OS=Staphylococcus aureus GN=ERS074020_01699 PE=4 SV=1	1.154
W8TU00	DNA-binding protein OS=Staphylococcus aureus GN=ERS072738_01636 PE=4 SV=1	1.154
W8U4X1	Adenosine 5'-monophosphoramidase OS=Staphylococcus aureus GN=hinT PE=4 SV=1	0.874
A0A0D6H6R4	Multidrug resistance transporter OS=Staphylococcus aureus GN=emrB_4 PE=3 SV=1	0.778
A0A0E7RSP1	DNA-binding protein, phage associated OS=Staphylococcus aureus GN=ERS072738_02260 PE=4 SV=1	0.778
A0A0Z4HAH8	Sodium/proline symporter OS=Staphylococcus aureus GN=putP PE=3 SV=1	0.778
X5DX24	Nuclease SbcCD subunit D OS=Staphylococcus aureus GN=sbcD PE=3 SV=1	0.73
A0A113Z0R2	Phage protein OS=Staphylococcus aureus GN=ERS072738_02599 PE=4 SV=1	0.668
A0A160LN81	Phage protein OS=Staphylococcus aureus GN=ERS074020_01081 PE=4 SV=1	0.585
X5EEY9	Integral membrane protein OS=Staphylococcus aureus GN=ERS072738_01350 PE=4 SV=1	0.585
W8U4R2	Heme transporter IsdDEF, lipoprotein IsdE OS=Staphylococcus aureus GN=isdE PE=4 SV=1	0.501
W8TSW2	Dihydrofolate synthase OS=Staphylococcus aureus GN=folC PE=3 SV=1	0.492
A0A0D6HG31	Endonuclease OS=Staphylococcus aureus GN=yokF PE=4 SV=1	0.468
A0A0Z4DEI2	Pathogenicity island protein OS=Staphylococcus aureus GN=ERS072738_00143 PE=4 SV=1	0.438
W8UXA3	Biotin carboxylase OS=Staphylococcus aureus GN=accC PE=4 SV=1	0.425
W8U332	CHAP domain protein OS=Staphylococcus aureus GN=ssaA2_4 PE=4 SV=1	0.389
A0A0D6WGQ6	L-Proline/Glycine betaine transporter ProP OS=Staphylococcus aureus GN=proP PE=4 SV=1	0.334
Q4W8L6	Complement inhibitor SCIN family protein OS=Staphylococcus aureus GN=scn_1 PE=4 SV=1	0.334
W8U1B3	Acyl carrier protein phosphodiesterase OS=Staphylococcus aureus GN=azo1 PE=4 SV=1	0.292
W8U4F1	Phospholipase C OS=Staphylococcus aureus GN=hlb_2 PE=4 SV=1	0.292
A0A0Y9DJN9	Cadmium-transporting ATPase, CadA OS=Staphylococcus aureus GN=cadA_1 PE=3 SV=1	0.259
W8TWE4	2,3,4,5-tetrahydropyridine-2,6-dicarboxylate N-acetyltransferase OS=Staphylococcus aureus GN=dapD PE=3 SV=1	0.212
X5DRT5	GntR family transcriptional regulator OS=Staphylococcus aureus GN=phnF PE=4 SV=1	0.194
A0A122F1P6	DHH family phosphoesterase OS=Staphylococcus aureus GN=nrnA_1 PE=4 SV=1	0.179
A0A0B4N8P6	Amino acid/peptide transporter OS=Staphylococcus aureus GN=yjdL PE=3 SV=1	0.155
A0A0D6H476	Formate dehydrogenase, alpha subunit OS=Staphylococcus aureus GN=ERS072738_00649 PE=4 SV=1	0.136
A0A0Y9BNY6	Putative major capsid protein OS=Staphylococcus aureus GN=ERS074020_01707 PE=4 SV=1	0.136
A0A0Z4HP96	Phage protein OS=Staphylococcus aureus GN=ERS072738_02241 PE=4 SV=1	0.11
A0A0Y8YZV8	TPR domain protein OS=Staphylococcus aureus GN=ERS072738_00209 PE=4 SV=1	0.093
X5E3L6	Probable thiol peroxidase OS=Staphylococcus aureus GN=tpx PE=3 SV=1	1.512
A0A0D6W8I7	Peptide deformylase OS=Staphylococcus aureus GN=def1 PE=3 SV=1	1.371
X5EMU7	Glutathione peroxidase OS=Staphylococcus aureus GN=bsaA_2 PE=3 SV=1	1.371
A0A0D6HSH1	RNA methyltransferase, TrmH family OS=Staphylococcus aureus GN=spoU PE=3 SV=1	1.31
A0A077W0W4	Urease subunit gamma OS=Staphylococcus aureus GN=ureA PE=3 SV=1	1.154
A0A0Z0UMF7	Phi PVL orf 39-like protein OS=Staphylococcus aureus GN=ERS072738_02937 PE=4 SV=1	1.154
A0A113KN46	Phage protein OS=Staphylococcus aureus GN=ERS074020_02849 PE=4 SV=1	1.154
A0A0Y9VX21	Chromosome (Plasmid) partitioning protein ParB OS=Staphylococcus aureus GN=parB_2 PE=3 SV=1	1.031
Q9AGS9	YacP OS=Staphylococcus aureus GN=ERS072738_00448 PE=4 SV=1	0.995
W8UX92	Putative pre-16S rRNA nuclease OS=Staphylococcus aureus GN=yrrK PE=3 SV=1	0.995
W8UWY7	Aminoglycoside phosphotransferase family protein OS=Staphylococcus aureus GN=BN1321_260383 PE=4 SV=1	0.931
A0A0Z0NM22	Hydrogen peroxide-inducible genes activator OS=Staphylococcus aureus GN=oxyR PE=4 SV=1	0.778
A0A131HZ69	Nitrilotriacetate monooxygenase component B OS=Staphylococcus aureus GN=ERS072738_01079 PE=4 SV=1	0.778
W8TRX8	Putative septation protein SpoVG OS=Staphylococcus aureus GN=spoVG PE=3 SV=1	0.778
A0A0D6H6V0	Energy-coupling factor transporter ATP-binding protein EcfA OS=Staphylococcus aureus GN=ecfA1_1 PE=3 SV=1	0.719
X5EHQ5	Uncharacterised protein OS=Staphylococcus aureus GN=BN1321_250017 PE=4 SV=1	0.719
A0A0D6HHM8	Type II pantothenate kinase OS=Staphylococcus aureus GN=coaW PE=3 SV=1	0.701
X5EGH8	Dipeptidyl aminopeptidase/acylaminoacyl-peptidase OS=Staphylococcus aureus GN=ERS072738_02765 PE=4 SV=1	0.638
Q9ZEI9	Methyltransferase small domain protein OS=Staphylococcus aureus GN=ERS072738_02666 PE=4 SV=1	0.585
A0A0D3QBK7	Threonylcarbamoyl-AMP synthase OS=Staphylococcus aureus GN=rimN_2 PE=3 SV=1	0.501
A0A0E7PWL2	Hydrolase OS=Staphylococcus aureus GN=supH PE=4 SV=1	0.468
Q7DIY2	Phage integrase, SAM-like domain protein OS=Staphylococcus aureus GN=tnpA PE=3 SV=1	0.468
W8TS31	Uncharacterised protein OS=Staphylococcus aureus GN=BN1321_100004 PE=4 SV=1	0.468
W8U2B2	N-acetylmuramic acid 6-phosphate etherase OS=Staphylococcus aureus GN=murQ PE=3 SV=1	0.468
A0A0D6GYJ2	Alanine dehydrogenase OS=Staphylococcus aureus GN=ald2_1 PE=3 SV=1	0.438
A0A0E7VRL0	3-isopropylmalate dehydrogenase OS=Staphylococcus aureus GN=leuB PE=3 SV=1	0.438
W8TMV6	(P)ppGpp synthetase OS=Staphylococcus aureus GN=relP PE=4 SV=1	0.425
W8U492	DNA-binding response regulator KdpE OS=Staphylococcus aureus GN=kdpE PE=4 SV=1	0.425
A0A0D3QAR4	Type II DNA modification enzyme OS=Staphylococcus aureus GN=ERS072738_00578 PE=4 SV=1	0.389
A0A0D6HLY8	Alanine racemase OS=Staphylococcus aureus GN=alr2 PE=3 SV=1	0.369
A0A0Y8ZHA2	Energy-coupling factor transporter transmembrane protein EcfT OS=Staphylococcus aureus GN=ecfT PE=3 SV=1	0.359
A0A0Y9D8V4	Lysine-specific permease OS=Staphylococcus aureus GN=lysP_3 PE=4 SV=1	0.359
D2JEG3	DNA-invertase hin OS=Staphylococcus aureus GN=bin PE=4 SV=1	0.359
X5DZI9	Major facilitator family transporter OS=Staphylococcus aureus GN=ERS072738_00691 PE=4 SV=1	0.359
A0A0D6GAP6	Transporter OS=Staphylococcus aureus GN=ERS072738_02515 PE=3 SV=1	0.334
A0A131J5M3	Oligopeptide transport system permease protein OS=Staphylococcus aureus GN=gsiD_1 PE=3 SV=1	0.311
A0A0D3Q9M2	Bifunctional protein: zinc-containing alcohol dehydrogenase; quinone oxidoreductase ( NADPH:quinone reductase) OS=Staphylococcus aureus GN=ERS074020_02708 PE=4 SV=1	0.292
A0A131HY65	GNAT family acetyltransferase OS=Staphylococcus aureus GN=ERS072738_01056 PE=4 SV=1	0.292
W8TNS1	Uncharacterised protein OS=Staphylococcus aureus GN=ERS072738_00356 PE=4 SV=1	0.292
W8TQE6	16S rRNA (Guanine(966)-N(2))-methyltransferase OS=Staphylococcus aureus GN=rsmD PE=4 SV=1	0.292
A0A113JH14	Cassette chromosome recombinase B OS=Staphylococcus aureus GN=ccrB PE=4 SV=1	0.266
A0A0Y8YVY8	Pathogenicity island protein OS=Staphylococcus aureus GN=ERS072738_00131 PE=4 SV=1	0.259
W8U0B2	Glycerophosphoryl diester phosphodiesterase OS=Staphylococcus aureus GN=glpQA PE=4 SV=1	0.259
W8URY8	Sua5 YciO YrdC YwlC family protein OS=Staphylococcus aureus GN=rimN_1 PE=4 SV=1	0.259
X5E243	Na(+) H(+) antiporter subunit E OS=Staphylococcus aureus GN=mrpE PE=4 SV=1	0.259
A0A0D3Q4U5	ParB family partitioning protein OS=Staphylococcus aureus GN=parB_1 PE=3 SV=1	0.233
A0A068A2G4	Transcription activator of glutamate synthase operon OS=Staphylococcus aureus GN=gltC PE=4 SV=1	0.212
X5E322	Guanylate kinase OS=Staphylococcus aureus GN=gmk PE=3 SV=1	0.212
D9IFM7	Response regulator protein VraR OS=Staphylococcus aureus GN=vraR PE=4 SV=1	0.179
Q7DJ33	Mercuric reductase OS=Staphylococcus aureus GN=merA PE=3 SV=1	0.172
X5DTH8	Nicotianamine synthase OS=Staphylococcus aureus GN=ERS072738_00485 PE=4 SV=1	0.145
A0A131HRP3	ABC-2 transporter family protein OS=Staphylococcus aureus GN=ERS072738_00966 PE=4 SV=1	0.136
A0A0D6FXV5	MazG nucleotide pyrophosphohydrolase domain protein OS=Staphylococcus aureus GN=mazG PE=4 SV=1	0.129
Q93SB3	Uncharacterised protein OS=Staphylococcus aureus GN=ERS072738_00783 PE=4 SV=1	0.101
Q33C60	Putative uncharacterized protein graF OS=Staphylococcus aureus GN=graF PE=4 SV=1	3.642
A0A0D3Q4B0	Uncharacterised protein OS=Staphylococcus aureus GN=ERS072738_02011 PE=4 SV=1	1.512
W8TU72	Cell division initiation protein DivIVA OS=Staphylococcus aureus GN=divIVA PE=4 SV=1	1.371
X5E337	Uncharacterised protein OS=Staphylococcus aureus GN=ERS072738_02486 PE=4 SV=1	1.154
A0A0D6WA52	Membrane spanning protein OS=Staphylococcus aureus GN=ERS072738_00296 PE=4 SV=1	0.995
A0A0E7TEX1	Uncharacterised protein OS=Staphylococcus aureus GN=ERS072738_02779 PE=4 SV=1	0.931
X5E0U9	4'-phosphopantetheinyl transferase family protein OS=Staphylococcus aureus GN=psf-1 PE=3 SV=1	0.874
A0A122EPQ8	Autolysis response regulater LytR OS=Staphylococcus aureus GN=lytR_2 PE=4 SV=1	0.778
W8UXY5	N-(5'-phosphoribosyl)anthranilate isomerase OS=Staphylococcus aureus GN=trpF PE=3 SV=1	0.585
A0A0Z0Q5C1	Permease OS=Staphylococcus aureus GN=norB_3 PE=4 SV=1	0.468
A0A0D6GCD0	Lipoprotein OS=Staphylococcus aureus GN=ERS072738_02017 PE=4 SV=1	0.425
A0A0B4N7Z8	Helix-turn-helix XRE-family like protein OS=Staphylococcus aureus GN=rghR PE=4 SV=1	0.389
A0A0D6HHM2	GAF domain protein OS=Staphylococcus aureus GN=msrC PE=4 SV=1	0.389
A0A0H2CIS0	Uncharacterised protein OS=Staphylococcus aureus GN=BN1326_30148 PE=4 SV=1	0.389
A0A0Y9CU67	Two-component response regulator-like protein OS=Staphylococcus aureus GN=vraR_2 PE=4 SV=1	0.389
A0A0Z0T474	DNA-binding protein OS=Staphylococcus aureus GN=ERS072738_02296 PE=4 SV=1	0.389
W8TV68	Transcriptional regulator OS=Staphylococcus aureus GN=yfhH PE=4 SV=1	0.389
X5DXN5	Urease subunit beta OS=Staphylococcus aureus GN=ureB PE=3 SV=1	0.389
A0A0D6G2B8	Tagatose-6-phosphate kinase OS=Staphylococcus aureus GN=fruB PE=3 SV=1	0.334
A0A0D6HC06	Uncharacterised protein OS=Staphylococcus aureus GN=ERS072738_02093 PE=4 SV=1	0.334
A0A0Y9CM59	Phage protein OS=Staphylococcus aureus GN=ERS072738_02309 PE=4 SV=1	0.334
A0A131HQ92	Conjugative transposon protein OS=Staphylococcus aureus GN=ERS072738_02752 PE=4 SV=1	0.334
W8U4T4	Monofunctional glycosyltransferase OS=Staphylococcus aureus GN=mgt PE=3 SV=1	0.334
X5DW21	6-phosphogluconolactonase OS=Staphylococcus aureus GN=ERS072738_02125 PE=4 SV=1	0.334
Q33C61	AraC family regulatory protein OS=Staphylococcus aureus GN=graE PE=4 SV=1	0.311
W8U629	Phosphate ABC transporter, periplasmic phosphate-binding protein PstS OS=Staphylococcus aureus GN=pstS PE=4 SV=1	0.311
A0A0D3QA03	Integral membrane protein OS=Staphylococcus aureus GN=yhaI PE=4 SV=1	0.292
Q7WRN3	Glycerol-3-phosphate transport protein OS=Staphylococcus aureus GN=glpT PE=4 SV=1	0.274
A0A0C6E154	Pathogenicity island protein OS=Staphylococcus aureus GN=ERS072738_00135 PE=4 SV=1	0.259
A0A0D6HHM0	Formamidopyrimidine-DNA glycosylase OS=Staphylococcus aureus GN=mutM PE=3 SV=1	0.259
A0A0Z4CU19	UPF0348 protein ERS072738_01795 OS=Staphylococcus aureus GN=ERS072738_01795 PE=3 SV=1	0.245
A0A131J1E3	Carbamate kinase OS=Staphylococcus aureus GN=arcC PE=3 SV=1	0.233
A0A0D6FYA3	tRNA(Ile)-lysidine synthase OS=Staphylococcus aureus GN=tilS PE=3 SV=1	0.225
A0A131K2A0	Lipoprotein OS=Staphylococcus aureus GN=ERS072738_01057 PE=4 SV=1	0.222
A0A0C2LC46	PTS system lactose-specific transporter subunit IIBC OS=Staphylococcus aureus GN=lacE PE=4 SV=1	0.212
A0A0Y9DB87	Phage protein OS=Staphylococcus aureus GN=ERS072738_02715 PE=4 SV=1	0.212
W8TTS4	Putative lipoprotein OS=Staphylococcus aureus GN=BN1321_400085 PE=4 SV=1	0.212
A0A0D6HN86	Adenosylmethionine-8-amino-7-oxononanoate aminotransferase OS=Staphylococcus aureus GN=bioA PE=3 SV=1	0.202
A0A0Y9TSE1	Putative transposase OS=Staphylococcus aureus GN=ERS072738_02762 PE=4 SV=1	0.202
A0A0Y8YRF9	Putative competence protein OS=Staphylococcus aureus GN=ERS072738_00041 PE=4 SV=1	0.194
A0A0Y9RFY3	Arginine/ornithine antiporter OS=Staphylococcus aureus GN=arcD_1 PE=4 SV=1	0.194
W8TN08	Histidine permease YuiF OS=Staphylococcus aureus GN=hisP PE=4 SV=1	0.179
W8U862	Molecular chaperone GroEL OS=Staphylococcus aureus GN=ERS072738_00504 PE=4 SV=1	0.179
W8TPT4	Pyruvate formate-lyase-activating enzyme OS=Staphylococcus aureus GN=pflA PE=3 SV=1	0.155
X5DWV7	Glycerophosphodiester phosphodiesterase family protein OS=Staphylococcus aureus GN=ugpQ_2 PE=4 SV=1	0.155
A0A0D3Q9E2	Acetolactate synthase OS=Staphylococcus aureus GN=ilvB PE=3 SV=1	0.15
A0A0D6H5T3	tRNA pseudouridine synthase A OS=Staphylococcus aureus GN=truA PE=3 SV=1	0.136
A0A113Y2G9	X-Pro dipeptidyl-peptidase (S15) family protein OS=Staphylococcus aureus GN=cocE PE=4 SV=1	0.136
X5DU21	DNA polymerase III delta prime subunit OS=Staphylococcus aureus GN=holB PE=4 SV=1	0.129
A0A0D6H1N8	Phage infection protein OS=Staphylococcus aureus GN=ERS072738_00582 PE=4 SV=1	0.11
A0A0D6GBZ3	Sec-independent exported protein OS=Staphylococcus aureus GN=efeN PE=4 SV=1	0.083
A0A114FV39	Two-component sensor histidine kinase OS=Staphylococcus aureus GN=ypdA PE=4 SV=1	0.08
A0A122F3R1	Uncharacterised protein OS=Staphylococcus aureus GN=ERS072738_02257 PE=4 SV=1	3.642
X5E0H3	Uncharacterised protein OS=Staphylococcus aureus GN=BN1321_260262 PE=4 SV=1	3.642
A0A0D6HS26	Truncated transposase OS=Staphylococcus aureus GN=ERS072738_01723 PE=4 SV=1	2.162
X5E2B5	DNA repair/chromosome segregation ATPase OS=Staphylococcus aureus GN=ERS072738_00698 PE=4 SV=1	2.162
A0A0D3QAD8	Membrane protein OS=Staphylococcus aureus GN=ERS072738_00656 PE=4 SV=1	1.154
W8TQU4	Choline ABC transporter permease OS=Staphylococcus aureus GN=opuCB PE=3 SV=1	1.154
W8U6H8	30S ribosomal protein S15 OS=Staphylococcus aureus GN=rpsO PE=3 SV=1	1.154
A0A077V592	Uncharacterized protein conserved in bacteria OS=Staphylococcus aureus GN=yutD PE=4 SV=1	0.931
A0A0D3Q7M8	Glyoxalase family protein OS=Staphylococcus aureus GN=ERS072738_01354 PE=4 SV=1	0.931
A0A166MHR6	Type VII secretion effector OS=Staphylococcus aureus GN=ERS072738_00976 PE=4 SV=1	0.931
A0A0D6HWV3	Kinase associated B family protein OS=Staphylococcus aureus GN=kapB PE=4 SV=1	0.778
A0A0Z2GVM0	Phage transcriptional terminator OS=Staphylococcus aureus GN=ERS074020_01706 PE=4 SV=1	0.778
A0A0Z4I4J2	Phage protein OS=Staphylococcus aureus GN=ERS072738_02312 PE=4 SV=1	0.778
D3JNA2	Uncharacterised protein OS=Staphylococcus aureus GN=BN1321_40002 PE=4 SV=1	0.778
Q7WS83	Hypotehtical protein OS=Staphylococcus aureus GN=ERS074020_02875 PE=4 SV=1	0.778
W8TRB9	Acetyltransferase OS=Staphylococcus aureus GN=maa PE=4 SV=1	0.778
W8UAA8	UPF0473 protein A4U86_07805 OS=Staphylococcus aureus GN=yrzB PE=3 SV=1	0.778
X5EEU5	3-demethylubiquinone-9 3-methyltransferase domain protein OS=Staphylococcus aureus GN=BN1321_240050 PE=4 SV=1	0.778
A0A068DXP0	Putative fluoride ion transporter CrcB OS=Staphylococcus aureus GN=crcB_2 PE=3 SV=1	0.778
W8UAQ5	Amino acid permease OS=Staphylococcus aureus GN=steT PE=4 SV=1	0.668
W8UT59	Cell division protein DivIC OS=Staphylococcus aureus GN=BN1321_120028 PE=4 SV=1	0.668
A0A0Y9DCA8	Phage protein OS=Staphylococcus aureus GN=ERS072738_02689 PE=4 SV=1	0.585
A0A131JUA6	Inosine-uridine preferring nucleoside hydrolase OS=Staphylococcus aureus GN=rihA PE=4 SV=1	0.585
Q93SA8	Uncharacterized protein conserved in bacteria OS=Staphylococcus aureus GN=ERS072738_02958 PE=4 SV=2	0.585
W8U0E0	D-alanine--poly(phosphoribitol) ligase subunit 2 OS=Staphylococcus aureus GN=dltC PE=3 SV=1	0.585
W8UWG3	His repressor OS=Staphylococcus aureus GN=yerC PE=4 SV=1	0.585
A0A0Z4GC70	Two-component response regulator YvcP OS=Staphylococcus aureus GN=yvcP PE=4 SV=1	0.52
W8U8L6	Activator of Hsp90 ATPase family protein OS=Staphylococcus aureus GN=BN1321_380164 PE=4 SV=1	0.52
W8TT72	Biofilm operon icaABCD HTH-type negative transcriptional regulator IcaR OS=Staphylococcus aureus GN=icaR PE=4 SV=1	0.468
A0A0D6HV97	Acetyltransferase (GNAT family) OS=Staphylococcus aureus GN=ERS072738_01879 PE=4 SV=1	0.425
A0A068A513	Addiction module antitoxin OS=Staphylococcus aureus GN=yoeB PE=4 SV=1	0.389
A0A0D6H6V3	Heme ABC type transporter HtsABC, permease protein HtsB OS=Staphylococcus aureus GN=htsB PE=3 SV=1	0.389
A0A113QHD5	Pyrroline-5-carboxylate reductase OS=Staphylococcus aureus GN=proC PE=3 SV=1	0.389
W8TML7	Membrane protein OS=Staphylococcus aureus GN=ERS072738_01816 PE=4 SV=1	0.389
W8U5G5	Membrane spanning protein OS=Staphylococcus aureus GN=ERS072738_02440 PE=3 SV=1	0.389
W8U674	Large-conductance mechanosensitive channel OS=Staphylococcus aureus GN=mscL PE=3 SV=1	0.389
W8UXS3	Dihydrofolate reductase OS=Staphylococcus aureus GN=dfrA_1 PE=3 SV=1	0.389
X5DRJ8	Phosphate transport system permease protein PstA OS=Staphylococcus aureus GN=pstA PE=3 SV=1	0.389
A0A0D6GCQ1	Phosphoglycerate mutase family protein OS=Staphylococcus aureus GN=gpmA PE=3 SV=1	0.334
A0A0E8IUH3	Serine protease OS=Staphylococcus aureus GN=splA PE=3 SV=1	0.334
A0A131HSK1	Two-component response regulator OS=Staphylococcus aureus GN=ERS072738_00910 PE=4 SV=1	0.334
A0A131IYV5	Membrane spanning protein OS=Staphylococcus aureus GN=ERS072738_00797 PE=4 SV=1	0.334
W8TTC0	High-affinity choline uptake protein BetT OS=Staphylococcus aureus GN=betT PE=3 SV=1	0.334
W8U4M8	Membrane protein OS=Staphylococcus aureus GN=ERS072738_02130 PE=4 SV=1	0.334
A0A0D6H5I9	Uncharacterised protein OS=Staphylococcus aureus GN=ERS072738_00743 PE=4 SV=1	0.311
W8UA48	D-serine/D-alanine/glycine transporter OS=Staphylococcus aureus GN=aapA PE=4 SV=1	0.311
A0A0Y9AH11	Formate/nitrite transporter OS=Staphylococcus aureus GN=focA PE=4 SV=1	0.292
A0A0Z3L6U2	Monooxygenase OS=Staphylococcus aureus GN=ERS072738_01175 PE=4 SV=1	0.292
X5E0N9	Galactose-6-phosphate isomerase subunit LacB OS=Staphylococcus aureus GN=lacB PE=3 SV=1	0.292
A0A0E8G970	Putative ATL autolysin transcription regulator OS=Staphylococcus aureus GN=ERS072738_01868 PE=4 SV=1	0.259
A0A0H2CIW1	Glucokinase OS=Staphylococcus aureus GN=bglK PE=4 SV=1	0.259
O07321	Cell division protein FtsL OS=Staphylococcus aureus GN=yllD PE=3 SV=1	0.259
Q933A2	ADP-ribosyltransferase exoenzyme OS=Staphylococcus aureus GN=ERS072738_00784 PE=4 SV=1	0.259
W8TRJ7	Uncharacterised protein OS=Staphylococcus aureus GN=ERS072738_00315 PE=4 SV=1	0.259
A0A0D6HB15	Cell wall surface anchor family protein OS=Staphylococcus aureus GN=pfbA PE=4 SV=1	0.233
A0A0E7KRW3	Myo-inositol-1(Or 4)-monophosphatase OS=Staphylococcus aureus GN=suhB_2 PE=4 SV=1	0.233
A0A0K9IMT7	Phage protein OS=Staphylococcus aureus GN=BN1321_320062 PE=4 SV=1	0.233
Q93IB0	MerR family transcriptional regulator OS=Staphylococcus aureus GN=merR PE=4 SV=1	0.233
W8USD6	Organic hydroperoxide resistance protein OS=Staphylococcus aureus GN=ERS072738_00166 PE=4 SV=1	0.233
A0A0D6HEH5	Membrane associated protein OS=Staphylococcus aureus GN=ERS072738_02347 PE=3 SV=1	0.222
A0A0D3Q8Y9	Lanthionine synthetase C-like family protein OS=Staphylococcus aureus GN=nisC PE=4 SV=1	0.212
A0A113KCW9	Phage protein OS=Staphylococcus aureus GN=ERS072738_02235 PE=4 SV=1	0.212
A0A113Y815	HetN OS=Staphylococcus aureus GN=ERS072738_01361 PE=4 SV=1	0.212
A0A131HWH4	UPF0176 protein A4U86_13505 OS=Staphylococcus aureus GN=ERS072738_01049 PE=3 SV=1	0.202
X5DYK0	Peptidase, S54 family OS=Staphylococcus aureus GN=gluP PE=4 SV=1	0.202
A0A0B6XMY5	Alanine racemase OS=Staphylococcus aureus GN=yggS PE=3 SV=1	0.194
A0A0D6GYH3	FmhA protein of FemAB family OS=Staphylococcus aureus GN=fmhA PE=4 SV=1	0.194
A0A0D6HSA5	Putative exotoxin OS=Staphylococcus aureus GN=ERS072738_01755 PE=4 SV=1	0.194
W8TV14	ABC-2 transporter family protein OS=Staphylococcus aureus GN=ERS072738_02133 PE=4 SV=1	0.194
A0A0D6H5T9	NAD-dependent protein deacetylase OS=Staphylococcus aureus GN=cobB PE=3 SV=1	0.179
A0A166LEK2	Crp/Fnr family transcriptional regulator OS=Staphylococcus aureus GN=arcR PE=4 SV=1	0.179
F8V3W6	Enterotoxin A OS=Staphylococcus aureus GN=sep PE=4 SV=1	0.179
A0A0Y9RK74	FtsK/SpoIIIE family protein OS=Staphylococcus aureus GN=ftsK_2 PE=4 SV=1	0.172
A0A0Z4FT66	Tagatose-6-phosphate kinase OS=Staphylococcus aureus GN=lacC PE=3 SV=1	0.166
A0A0D3Q5L4	ABC transporter, ATP-binding protein OS=Staphylococcus aureus GN=cydD PE=4 SV=1	0.16
A0A0Y8YX09	Staphylococcal enterotoxin Q OS=Staphylococcus aureus GN=entQ PE=4 SV=1	0.155
A0A122EP65	Putative glutathione transporter, ATP-binding component OS=Staphylococcus aureus GN=oppF_3 PE=3 SV=1	0.155
A0A0D6G8U7	Fructose repressor OS=Staphylococcus aureus GN=glcR PE=4 SV=1	0.145
A0A0Z4ELU4	ABC-type nitrate/sulfonate/bicarbonate transporter, TauA OS=Staphylococcus aureus GN=tauA PE=4 SV=1	0.145
A0A0Y9BGY0	Transposase OS=Staphylococcus aureus GN=ERS072738_02749 PE=4 SV=1	0.136
A0A0D6HCF9	Acyl-coenzyme A:6-aminopenicillanic acid acyl-transferase OS=Staphylococcus aureus GN=ERS072738_02128 PE=4 SV=1	0.122
X5DUS6	L-threonine dehydratase catabolic TdcB OS=Staphylococcus aureus GN=ilvA_1 PE=3 SV=1	0.122
X5ELI6	Bifunctional protein GlmU OS=Staphylococcus aureus GN=glmU PE=3 SV=1	0.122
A0A0D6FWN5	Cystathionine beta-lyase OS=Staphylococcus aureus GN=metC PE=3 SV=1	0.116
A0A0Z0IPR9	4-aminobutyrate aminotransferase OS=Staphylococcus aureus GN=gabT PE=3 SV=1	0.116
A0A131HSX6	AraC family transcriptional regulator OS=Staphylococcus aureus GN=btr PE=4 SV=1	0.116
A0A0D6H280	PTS system maltose-specific EIICB component OS=Staphylococcus aureus GN=glvC PE=4 SV=1	0.11
A0A0Z0T4Y2	Ribonucleoside-diphosphate reductase subunit OS=Staphylococcus aureus GN=nrdF1_2 PE=4 SV=1	0.105
D2JBM7	ATP-binding protein p271 OS=Staphylococcus aureus GN=ERS072738_01173 PE=4 SV=1	0.105
A0A131JT92	Acetyl-CoA:acetoacetyl-CoA transferase subunit alpha OS=Staphylococcus aureus GN=ctfA PE=3 SV=1	0.101
W8U696	Aspartokinase OS=Staphylococcus aureus GN=yclM PE=3 SV=1	0.08
A0A068A9N4	Nickel ABC transporter, periplasmic nickel-binding protein OS=Staphylococcus aureus GN=opp-1A PE=4 SV=1	0.068
A0A113XVP3	Gamma-glutamyltranspeptidase OS=Staphylococcus aureus GN=ggt PE=4 SV=1	0.068
D2J739	Membrane protein OS=Staphylococcus aureus GN=ERS074020_02880 PE=4 SV=1	0
